# Supplementary material for: Genetic Association of Sexual Behavior, Sildenafil, and Hormonal Contraceptives With Mental Disorders
Source: CNS Neurosci Ther. 2026 Apr 16;32(4):e70861. doi: 10.1002/cns.70861 (PMC13087095; doi:10.1002/cns.70861)
Supplement: Supplementary file 1 — Table S1: Overview of exposure and 8 outcomes GWAS. Table S2: Assessment of exposure and outcome symptoms. Table S3: The baseline characteristics of participants in NHANES 2015–2016. Table S4: The genetic associations of AFS on nine mental disorders. Table S5: The genetic associations of NSP on nine mental disorders. Table S6: The genetic associations of female AFS on nine mental disorders. Table S7: The genetic associations of male AFS on nine mental disorders. Table S8: The genetic associations of female NSP on nine mental disorders. Table S9: The genetic associations of male NSP on nine mental disorders. Table S10: Drug‐Target Mendelian randomization analyze. Table S11: Different statistical methods for MR analysis for genetic associations between exposures and mental disorders in univariable MR. Table S12: Summary for directional horizontal pleiotropy tests in univariable MR. Table S13: Cochran's Q statistic as a measure of heterogeneity between individual SNP‐effects in univariable MR. Table S14: F‐statistic in multivariate Mendelian randomization analyze. Table S15: Full result of multivariate MR estimates for the association between sexual behavior and mental disorders. Table S16: The results of multivariable logistic regression analyses. Table S17: Statistical power in univariable Mendelian randomization analyses. [file CNS-32-e70861-s002.xlsx]

## Sheet: Summary
Additional file 1
Tables
Table S1. Overview of exposure and 8 outcomes GWAS
Table S2. Assessment of exposure and outcomes symptoms
Table S3. The baseline characteristics of participants in NHANES 2015-2016
Table S4. The genetic associations of AFS on nine mental disorders
Table S5. The genetic associations of NSP on nine mental disorders
Table S6. The genetic associations of female AFS on nine mental disorders
Table S7. The genetic associations of male AFS on nine mental disorders
Table S8. The genetic associations of female NSP on nine mental disorders
Table S9. The genetic associations of male NSP on nine mental disorders
Table S10. Drug-Target Mendelian randomization analyse
Table S11. Different statistical methods for MR analysis for genetic associations between exposures and mental disorders in univariable MR
Table S12. Summary for directional horizontal pleiotropy tests in univariable MR
Table S13. Cochran’s Q statistic as a measure of heterogeneity between individual SNP-effects in univariable MR
Table S14. F-statistic in multivariate Mendelian randomization analyse
Table S15. Full result of multivariate MR estimates for the association between sexual behavior and mental disorders.
Table S16. The results of multivariable logistic regression analyses.
Table S17. Statistical power in univariable Mendelian randomization analyses.

## Sheet:  Table S1 description datasets
Table S1. Overview of exposure and 8 outcomes GWAS.
Phenotype	Ancestry	Consortium	(Case/Control) Sample Size
Exposures
Age at first sex	European	UK biobank	397338
Age at first sex (female)	European	UK biobank	214547
Age at first sex (male)	European	UK biobank	182791
Number of sexual partners	European	UK biobank	296609
Number of sexual partners (female)	European	UK biobank	160093
Number of sexual partners (male)	European	UK biobank	136516
Years of schooling (education)	European	GWAS	766345
Sleeplessness / insomnia	European	UK biobank	336965
Outcomes
Disturbance of activity and attention	European	Finn Gen	(2 340/371 117) 373 457
Anorexia	European	Finn Gen	(1 897/366 876) 368 773
Bipolar affective disorders	European	Finn Gen	(7 006/329 192) 336 198
Bulimia nervosa (incl. atypical)	European	Finn Gen	(1 028/366 876) 367 904
Depression	European	Finn Gen	(43 280/337 577) 380 857
Post-traumatic stress disorder	European	Finn Gen	(2 282/337 577) 339 859
Schizophrenia	European	Finn Gen	(6 515/337 577) 344092
Anxiety disorders	European	Finn Gen	(21 519/337 577) 359 096

## Sheet: Table S2 NHANES symptoms
Table S2. Assessment of exposure and outcomes symptoms.
	Depression	Anxiety	Sleeplessness	Education	Age at first sex	Female/Male sex partners/lifetime
Assessment/Question	The Patient Health Questionnaire (PHQ-9)	"Do you take medication for these feelings (worried, nervous or anxious)? "	"How much sleep do you usually get at night on weekdays or workdays?"	HH reference person's education level	"How old were you when you had sex for the first time?"	In your lifetime, with how many women/men have you had any kind of sex?
Response categories	Score for every item (total 9 items) 0-not at all 1-several days 2-more than half the days 3-nearly every day	Yes No Refused Don't Know Missing	Range of Values Missing	Less Than 9th Grade 9-11th Grade (Includes 12th grade with no diploma) High School Grad/GED or Equivalent Some College or AA degree College Graduate or above Refused Don't Know Missing	Range of Values 12 years or younger Refused Don't know Missing	Range of Values 100 or more Refused Don't know Missing
Adoption criteria	Depression：a total score >= 10 Non-depression: a total score < 10	Anxiety: Yes Non-anxiety：No	short (sleeplessness): <7 h per night normal: 7-9 h per night long: >9 h per night	Less Than 9th Grade 9-11th Grade (Includes 12th grade with no diploma) High School Grad/GED or Equivalent Some College or AA degree College Graduate or above Refused Don't Know Missing	Age<=40	Number <=99

## Sheet: Table S3 NHANES baseline
Table S3. The baseline characteristics of participants in NHANES 2015-2016.
	Overall		Depression			Anxiety
Characteristic	N1	Overall, N = 3664 (100%)2	Yes, N = 290 (7.9%)2	No, N = 3374 (92%)2	p-value3	Yes, N = 394 (11%)2	No, N = 3270 (89%)2	p-value3
Sex	3664				<0.001			<0.001
female		1,940 (53%)	187 (64%)	1,753 (52%)		251 (64%)	1,689 (52%)
male		1,724 (47%)	103 (36%)	1,621 (48%)		143 (36%)	1,581 (48%)
Education	3664				0.001			0.2
Less Than 9th Grade		306 (8.4%)	31 (11%)	275 (8.2%)		33 (8.4%)	273 (8.3%)
9-11th Grade		430 (12%)	52 (18%)	378 (11%)		42 (11%)	388 (12%)
High School Grad/GED		803 (22%)	65 (22%)	738 (22%)		73 (19%)	730 (22%)
Some College or AA degree		1,148 (31%)	96 (33%)	1,052 (31%)		147 (37%)	1,001 (31%)
College Graduate or above		977 (27%)	46 (16%)	931 (28%)		99 (25%)	878 (27%)
Sleep	3664				<0.001			<0.001
Long Sleep		375 (10%)	54 (19%)	321 (9.5%)		73 (19%)	302 (9.2%)
Normal Sleep		2,431 (66%)	153 (53%)	2,278 (68%)		244 (62%)	2,187 (67%)
Short Sleep		858 (23%)	83 (29%)	775 (23%)		77 (20%)	781 (24%)
Age at first Sex	3664	17.0 (15.0, 19.0)	16.0 (15.0, 18.0)	17.0 (15.0, 19.0)	<0.001	16.0 (15.0, 18.0)	17.0 (15.0, 19.0)	<0.001
Number of Sex Partners	3664	5 (2, 10)	7 (4, 15)	5 (2, 10)	0.001	7 (4, 15)	5 (2, 10)	<0.001
1N not Missing (unweighted)
2n (unweighted) (%); Median (IQR)
3chi-squared test with Rao & Scott's second-order correction; Wilcoxon rank-sum test for complex survey samples

## Sheet: Table S4 AFS SNPs
Table S4. The genetic associations of AFS on nine mental disorders
SNP	EA	OA	Anxiety disorders			Anorexia			Bipolar affective disorders			Bulimia nervosa			Depression			Disturbance of activity and attention			Post-traumatic stress disorder			Schizophrenia
			β	SE	P value	β	SE	P value	β	SE	P value	β	SE	P value	β	SE	P value	β	SE	P value	β	SE	P value	β	SE	P value
rs10104523	T	C	-0.00447358	0.00976761	0.646952	0.029521	0.0329905	0.370876	-0.0151481	0.0185738	0.414752	-0.0480169	0.0449483	0.285398	-0.000816283	0.00755242	0.91393	-0.00475441	0.0302151	0.874967	-0.0448836	0.0303532	0.139218	-0.0235186	0.026506	0.374921
rs10134692	C	A	-0.00252473	0.0097289	0.795243	0.0247883	0.0328531	0.450537	-0.00741768	0.0185087	0.688592	-0.0156279	0.0447892	0.727148	-0.000579729	0.00751251	0.938489	-0.0130945	0.029966	0.662128	0.00407628	0.0302351	0.892755	0.0178495	0.0263303	0.497831
rs1014403	G	A	0.00225434	0.00976222	0.817373	0.0146225	0.0329549	0.657249	-0.0103599	0.0185233	0.575962	-0.00422571	0.0449607	0.92512	0.000435295	0.0075434	0.953983	0.015258	0.0301024	0.612247	0.034484	0.0302866	0.254875	-0.0128985	0.0263687	0.624729
rs10157166	C	T	-0.013619	0.0100765	0.176516	-0.0405216	0.03402	0.23361	0.019619	0.0191648	0.305977	0.00311318	0.0463272	0.946423	-0.00202829	0.00778467	0.79444	-0.0185573	0.0310828	0.550489	-0.0111658	0.0312161	0.720573	-0.0159663	0.0273581	0.559487
rs10165889	C	A	0.0291922	0.0117996	0.0133607	0.0753317	0.039805	0.0584211	0.0293267	0.022452	0.191487	0.0116779	0.0542701	0.829626	0.0175148	0.00911165	0.0545758	0.0198329	0.0363106	0.584927	0.0834809	0.0366926	0.0228976	-0.0200583	0.0320389	0.531273
rs10496949	G	C	0.028955	0.00971381	0.00287488	0.0370794	0.0327907	0.258143	0.0279752	0.0184592	0.129642	0.0476289	0.0447738	0.287435	0.0174843	0.00750573	0.0198349	0.0105546	0.0298952	0.724047	0.015944	0.0301384	0.596787	0.0562893	0.0264136	0.0330834
rs10516875	T	G	-0.00145644	0.0116436	0.900456	-0.0183833	0.0392969	0.639925	-0.0240104	0.0221693	0.278788	-0.0543529	0.0533668	0.30845	-0.00437308	0.00899635	0.6269	-0.0566354	0.035918	0.114843	-0.0815901	0.036073	0.0237094	-0.0082242	0.0314412	0.79365
rs10743299	G	C	0.0164576	0.0100183	0.100435	-0.0268095	0.0338045	0.427734	0.0231843	0.0190537	0.223685	0.0477053	0.0459906	0.299604	-0.00256537	0.00773709	0.740215	0.0407893	0.0309469	0.18749	0.033056	0.0311194	0.28813	-0.02203	0.0273744	0.420954
rs10746578	A	G	0.0240605	0.0104067	0.0207759	0.0469968	0.035092	0.18049	0.0181532	0.0198035	0.359318	0.0330582	0.047845	0.489601	0.0140907	0.00804408	0.079827	0.0798136	0.0320179	0.0126748	0.0199954	0.0321554	0.534049	-0.031798	0.0283472	0.261976
rs10770452	T	C	-0.00474471	0.0123344	0.700479	0.0489955	0.0416949	0.239957	0.0341629	0.0234124	0.144515	0.0670967	0.0569417	0.238661	-0.00404489	0.00952867	0.671203	-0.05463	0.0380211	0.150765	-0.0583959	0.0383637	0.127968	0.00337761	0.0335986	0.919925
rs10835387	G	C	0.0176392	0.0103322	0.0877829	-0.0028764	0.0348762	0.934269	0.0492549	0.0196805	0.012324	0.046692	0.0476566	0.327205	0.0366684	0.0080078	4.67014e-06	0.0907476	0.0320029	0.00457394	0.0427679	0.0321606	0.183576	0.0471745	0.0281705	0.0940113
rs10853981	G	A	0.0041024	0.0109625	0.708241	0.0544264	0.0370235	0.141548	0.0159179	0.0208297	0.444752	0.0475054	0.0505307	0.347151	0.000648057	0.00847025	0.939013	0.0273022	0.0337194	0.41812	0.0367658	0.0340251	0.279897	-0.00300028	0.0297763	0.91974
rs10922907	A	T	0.0275105	0.0100424	0.00615474	0.0453596	0.033841	0.180124	0.0305485	0.0190502	0.108808	-0.0202056	0.046027	0.660665	0.00899208	0.0077487	0.24586	0.0245101	0.0309081	0.427779	0.0771684	0.0310289	0.0128831	0.0141635	0.0272212	0.602847
rs10955084	C	T	-0.00701817	0.00981186	0.47444	0.0697901	0.0331389	0.0352055	-0.0328639	0.018627	0.0776784	-0.0540319	0.0451821	0.231747	0.000152219	0.0075753	0.983968	0.0280594	0.0302582	0.353755	0.0440434	0.0304753	0.148397	0.0506987	0.0266314	0.0569469
rs10992812	G	A	0.0155228	0.010093	0.124054	0.00618948	0.0340944	0.855944	0.0168281	0.0192056	0.380917	0.0450312	0.0464744	0.332572	0.0159039	0.00779878	0.0414219	0.0125392	0.0310492	0.686324	0.0395615	0.0313666	0.207214	-0.00238619	0.0273832	0.93056
rs11204771	G	A	8.70953e-05	0.0111845	0.993787	-0.0340282	0.0377925	0.36791	0.0276015	0.0212544	0.194072	-0.0768785	0.0515619	0.135963	0.013511	0.00863893	0.117827	0.0209776	0.0344354	0.5424	0.0272313	0.0347585	0.433367	0.0233155	0.0303346	0.442124
rs11240331	C	T	0.000938136	0.0118116	0.936695	-0.046035	0.0398862	0.248435	-0.0038358	0.0224192	0.86415	-0.00117329	0.0543855	0.982788	0.017296	0.00913086	0.0581942	0.0970896	0.0367122	0.00817843	-0.0213957	0.0367222	0.560138	0.0130385	0.0320594	0.68423
rs113367286	C	T	0.0118271	0.0106473	0.266651	0.0372674	0.036015	0.300774	0.0347169	0.0202731	0.086812	0.0824876	0.0491092	0.0930208	0.0166921	0.00821576	0.0421832	0.0297646	0.0328491	0.364882	0.0543688	0.033065	0.100114	-0.0339222	0.0290534	0.242975
rs114456303	C	A	0.0353254	0.0217867	0.104927	0.00627031	0.0731177	0.93166	0.0837952	0.0412489	0.0422095	0.0832432	0.0994343	0.402498	0.0161464	0.0168062	0.336683	0.0428508	0.0672745	0.524154	0.0407788	0.0667608	0.541319	-0.0493963	0.0583669	0.397382
rs11458658	C	CA	-0.00872223	0.0109249	0.424649	0.00741414	0.0369064	0.840784	-0.00601511	0.0207682	0.772099	-0.0164063	0.0502296	0.74395	0.00685278	0.00843934	0.416789	-0.0450725	0.0335653	0.179327	-0.0181176	0.0339536	0.593619	0.0367952	0.0296616	0.214791
rs1146566	A	G	0.0178351	0.0125502	0.155288	-0.0298329	0.0422883	0.480522	-0.00508713	0.0238741	0.831263	-0.0683915	0.0578006	0.236717	0.0143351	0.00968788	0.138954	-0.0256925	0.0386609	0.506332	0.0244778	0.0388875	0.529054	0.0203425	0.0340236	0.54991
rs1156981	A	G	-0.0253579	0.0175606	0.148733	0.00225848	0.0594581	0.9697	-0.0351965	0.0333154	0.290756	-0.00559486	0.0810536	0.944968	-0.0358096	0.0136464	0.0086878	-0.17087	0.0561019	0.00232135	-0.0956451	0.0545088	0.0793159	-0.0120506	0.047893	0.801338
rs11678980	G	A	-0.0377861	0.00996053	0.000148491	0.0633449	0.0337379	0.0604422	-0.0360391	0.0190079	0.0579589	0.0210523	0.045899	0.646474	-0.0260278	0.00770283	0.000727528	-0.011448	0.0307689	0.709846	-0.0471883	0.031019	0.128192	0.0353913	0.0271682	0.192686
rs11688027	A	G	-0.00853233	0.031663	0.787566	0.197283	0.107755	0.0671212	-0.0118032	0.0604051	0.845079	-0.234962	0.146298	0.108264	0.021357	0.0244378	0.382155	-0.0953228	0.096211	0.321798	0.0851739	0.0992536	0.390813	-0.000491397	0.0857735	0.995429
rs11729080	G	A	-0.00251535	0.0141692	0.859099	-0.0934964	0.0478509	0.0507119	0.0142531	0.0270202	0.597848	0.0125595	0.0653576	0.847612	0.0246113	0.0109281	0.0243148	0.0603674	0.0436136	0.166316	0.0642079	0.0440676	0.145108	-0.00815777	0.0385527	0.832419
rs11767283	A	G	-0.00270121	0.0108547	0.803476	0.0317033	0.036655	0.387089	0.0125149	0.0206264	0.544024	-0.023118	0.0498766	0.643003	0.00349252	0.00839039	0.677225	-0.0370478	0.0333646	0.266829	-0.0260489	0.0335927	0.438084	-0.0326094	0.029394	0.267261
rs11770163	G	C	-0.0159959	0.0101168	0.113848	0.0497975	0.034141	0.14468	-0.0248252	0.0192817	0.197921	0.026067	0.0465015	0.575097	-0.00736032	0.00780879	0.345901	-0.0464035	0.0311827	0.13672	-0.0318336	0.0313549	0.30998	0.0226207	0.0274352	0.409647
rs11772444	G	A	-0.0216911	0.01366	0.112303	-0.0654129	0.0460916	0.155843	0.0398378	0.0259988	0.12545	-0.0344216	0.0626443	0.582679	-0.0208161	0.0105476	0.048434	-0.0246944	0.0418944	0.555564	0.0496514	0.0425376	0.243116	-0.0240658	0.0373343	0.519184
rs117831144	C	T	0.0664639	0.0251766	0.00829278	0.197174	0.0838048	0.0186342	0.0126719	0.0470365	0.787617	0.0194314	0.113884	0.864519	0.0157346	0.0190955	0.409942	0.0887958	0.0770734	0.249283	0.0100499	0.0761662	0.895026	-0.00234411	0.0667434	0.971983
rs11866420	C	G	0.00362019	0.0107731	0.736841	0.0151466	0.0363577	0.676971	-0.0189534	0.0204936	0.355045	-0.0801546	0.0494689	0.105167	-0.0103002	0.00832526	0.216004	0.00150365	0.0332604	0.963941	-0.0275731	0.0334646	0.409969	-0.00229967	0.0292608	0.937357
rs11955430	T	G	-0.014072	0.0120614	0.243332	-0.0860871	0.040757	0.0346689	-0.0197812	0.0229426	0.388575	-0.0241656	0.0555146	0.663343	-0.0202328	0.00932825	0.0300836	-0.0030339	0.0371471	0.934907	-0.0222305	0.037567	0.554014	-0.0184986	0.0329286	0.574266
rs12147463	G	A	-0.0161706	0.0135134	0.231448	-0.010285	0.0456515	0.82175	0.0368672	0.025849	0.153795	-0.0687426	0.0623604	0.270312	-0.0292982	0.0103845	0.00478256	0.0140787	0.0416028	0.735055	-0.038191	0.0421247	0.364609	0.0259395	0.0369656	0.482854
rs12203592	C	T	-0.0629028	0.0289724	0.0299213	-0.078246	0.0984353	0.426673	-0.0352416	0.0551591	0.522884	-0.0295748	0.133886	0.825174	-0.00999227	0.0224579	0.656367	-0.131147	0.08901	0.140645	0.0381085	0.091103	0.675727	-0.0617018	0.0799496	0.440258
rs12204714	C	T	0.0339172	0.0099974	0.000692325	-0.00640433	0.0337821	0.84964	0.0611415	0.0189063	0.00122098	-0.0839928	0.0459373	0.067487	0.0530586	0.00772676	6.56296e-12	0.0614376	0.0308225	0.0462317	0.0737699	0.0310652	0.0175639	0.00445342	0.0271953	0.869922
rs1226414	A	T	-0.0191578	0.00972712	0.0488922	-0.0786726	0.0328157	0.0165116	-0.0228649	0.0184586	0.215453	0.00329268	0.0447336	0.941323	-0.00930436	0.00751451	0.215647	0.0181255	0.0299412	0.544934	0.0540486	0.0301387	0.0729206	0.0487977	0.0263574	0.0641151
rs12446652	G	A	-0.0313792	0.0203125	0.122389	-0.133058	0.068486	0.0520331	0.0154962	0.0386224	0.688256	-0.0539379	0.0939817	0.566023	-0.010661	0.015675	0.496423	-0.0749907	0.0625154	0.230312	0.0800713	0.0626575	0.201277	0.0310918	0.0545475	0.568681
rs12448731	C	T	-0.0465039	0.0130019	0.000347953	-0.0354449	0.0442458	0.42308	-0.0105818	0.0249135	0.671025	-0.122055	0.0601538	0.0424541	-0.0197646	0.0101257	0.0509472	-0.0337154	0.040561	0.405846	-0.0956328	0.0408289	0.0191659	0.00706612	0.0357508	0.84332
rs12463727	G	A	0.00746818	0.00974082	0.443267	0.0200159	0.0328622	0.542468	0.0132721	0.01852	0.4736	-0.0140596	0.0449296	0.754336	0.0107987	0.00752042	0.151026	0.0402216	0.0299556	0.179367	0.0168485	0.030203	0.576951	-0.0177502	0.0264203	0.501686
rs12517438	T	G	-0.0334438	0.0096955	0.000561798	0.0204301	0.032745	0.532683	-0.0367834	0.0184143	0.0457657	-0.0189827	0.044601	0.670391	-0.0215553	0.00749104	0.00400867	0.0344082	0.0298599	0.24919	-0.0721607	0.0300879	0.0164699	0.026309	0.0262628	0.316461
rs12523398	T	A	-0.00294684	0.0143316	0.837089	0.0202966	0.0484467	0.675255	0.0146356	0.027234	0.59099	-0.0250117	0.0660497	0.704925	-0.00762663	0.0110755	0.491073	0.0911482	0.0443574	0.0398924	0.128136	0.04551	0.00486911	-0.0945552	0.0388718	0.0149955
rs12554512	T	C	-0.00472107	0.00978089	0.629321	-0.0203235	0.0329734	0.537655	-0.0196351	0.0185799	0.290604	-0.045792	0.0448429	0.307177	0.000217809	0.00755873	0.977012	-0.0213832	0.0300885	0.477284	-0.0203133	0.0303096	0.502735	0.0384008	0.0265172	0.147576
rs12653396	T	A	-0.00110828	0.0100197	0.911926	0.0496908	0.0338655	0.142295	-0.0303175	0.0190419	0.111352	0.0387762	0.0461612	0.400899	-0.00983107	0.00774815	0.204502	-0.0322934	0.0308546	0.295269	-0.0161183	0.0310575	0.603773	-0.0100111	0.0271567	0.712395
rs12692596	C	T	-0.00616274	0.0102284	0.546832	0.0455584	0.0345281	0.187016	-0.0253196	0.0194617	0.19326	-0.00781303	0.0470916	0.868227	-0.00664974	0.0079014	0.400018	0.0127699	0.0314896	0.685089	0.00781719	0.0317267	0.805379	0.0177292	0.0277008	0.522157
rs12714702	A	G	-0.00901823	0.0126729	0.476702	-0.00995374	0.0427588	0.815926	-0.0241641	0.024074	0.315503	-0.095476	0.0580541	0.100051	-0.0244212	0.00978801	0.0125951	-0.0358579	0.0390853	0.358919	0.0430635	0.0392219	0.272229	0.0235365	0.0344564	0.494555
rs12894029	T	G	-0.00298965	0.0104753	0.775338	0.0185261	0.0353487	0.600212	-0.00660915	0.0199409	0.740314	0.0393573	0.0482244	0.414427	-0.00830563	0.0080856	0.30432	-0.0472061	0.0323039	0.143929	-0.0728709	0.0324904	0.0249069	-0.012409	0.0284206	0.662387
rs1298310	G	T	-0.0150574	0.0102069	0.140153	-0.0700889	0.0344618	0.0419701	-0.00953714	0.0194066	0.623118	-0.0345113	0.0468823	0.461654	-0.0223442	0.00786928	0.0045195	-0.0632382	0.0314251	0.0441835	-0.0215092	0.0316951	0.497373	-0.0435317	0.0277281	0.116426
rs13009323	A	T	0.0107164	0.0105172	0.308231	0.0427188	0.0354757	0.228524	0.0194819	0.0200184	0.330454	0.056562	0.0482729	0.241312	0.0056024	0.00811871	0.490156	0.0396614	0.03238	0.220623	0.0573016	0.0324784	0.0776819	-0.0170816	0.0287039	0.551778
rs1320330	T	G	0.01786	0.0131368	0.173977	0.0626196	0.0444382	0.158794	-0.0399663	0.0249948	0.109823	-0.013595	0.0607737	0.822992	0.0016759	0.0101412	0.868742	-0.0290088	0.0403968	0.472698	0.0337902	0.0410065	0.409928	-0.0134165	0.0356649	0.706781
rs13216871	A	G	-0.0165079	0.0144201	0.2523	-0.00767971	0.0485932	0.874425	-0.0237412	0.0274997	0.387959	-0.0903747	0.0659677	0.170692	0.00496858	0.0111317	0.655348	0.00529793	0.0444285	0.90508	-0.0254688	0.0447548	0.569306	-0.0193277	0.0391277	0.621332
rs13307225	G	A	0.013953	0.0219278	0.524569	-0.0456615	0.0741519	0.538038	0.0379795	0.0416677	0.362039	-0.0105452	0.100379	0.916334	0.0105392	0.0169526	0.534146	0.043711	0.067305	0.51605	0.0738371	0.0684394	0.280646	0.0122519	0.0596659	0.837305
rs13387970	C	A	-0.00208856	0.0106958	0.845183	0.0606036	0.036098	0.0931794	0.00967265	0.0203239	0.634128	0.0654588	0.0491177	0.182633	-0.0063415	0.00826301	0.44281	0.0177495	0.0329842	0.590492	-0.00168901	0.0332556	0.959494	-0.00728224	0.0290149	0.801827
rs1368546	T	C	-0.00244144	0.00979871	0.803238	-0.0222779	0.0331077	0.501016	0.0377346	0.018651	0.0430537	-0.0253769	0.0451001	0.573654	-0.00806389	0.00757009	0.286772	-0.0143388	0.0301986	0.634917	0.0157535	0.0304472	0.604876	-0.00520788	0.026564	0.844571
rs1392816	C	T	-0.00684643	0.0102156	0.502733	0.00580959	0.0345056	0.866295	-0.0213441	0.0193944	0.271103	-0.000982236	0.0470901	0.983358	-0.00729051	0.00789955	0.356058	0.00297303	0.0313637	0.92448	-0.00159654	0.0316637	0.959786	0.0242004	0.0277688	0.383483
rs139881447	A	T	-0.00259534	0.048223	0.957079	-0.27829	0.16385	0.0894232	0.0441813	0.0921854	0.63175	-0.0650814	0.222694	0.770098	-0.00651898	0.037204	0.860905	0.0130232	0.145246	0.928555	0.045663	0.150222	0.761151	-0.106258	0.129099	0.410465
rs141547796	G	A	0.0220909	0.0133264	0.0973823	-0.0626798	0.0447766	0.161563	0.0698039	0.0255355	0.00626455	0.0521445	0.0611866	0.394091	0.0169115	0.0102763	0.0998275	0.0702374	0.0410892	0.0873796	0.0218324	0.0408176	0.592734	-0.0538754	0.036036	0.134903
rs141655075	C	T	-0.00921013	0.016432	0.575138	0.033645	0.0552716	0.542709	0.00917204	0.0312288	0.768983	0.0540739	0.0752787	0.472562	-0.00101281	0.0126869	0.936372	0.000911043	0.0505901	0.985632	-0.0225974	0.0505353	0.65476	-0.0608601	0.0444836	0.171267
rs147633738	C	T	0.0397605	0.0249723	0.111343	0.100504	0.0845018	0.234293	0.0539592	0.0474346	0.255309	0.118462	0.114479	0.300765	0.0245641	0.0193466	0.204196	-0.102946	0.0770284	0.181395	-0.035392	0.078422	0.651772	0.0299942	0.0678473	0.658429
rs147725178	C	T	0.0232134	0.029117	0.425309	-0.0110193	0.0987743	0.911172	0.0764052	0.0553404	0.16739	-0.100137	0.135321	0.459304	0.011844	0.0224063	0.597083	-0.0552293	0.0905301	0.541819	0.0156319	0.0911203	0.86379	-0.00881093	0.0795494	0.911806
rs148544378	C	T	-0.0860106	0.0764834	0.260773	-0.0927737	0.259305	0.72051	-0.0280299	0.148335	0.850121	0.439942	0.349005	0.207467	0.0568952	0.0594327	0.338413	-0.148729	0.233096	0.523436	-0.331897	0.243009	0.172007	0.040103	0.213649	0.851108
rs1516172	C	G	0.00517721	0.0127843	0.685501	-0.0211515	0.0431298	0.62384	0.00106959	0.0242748	0.964855	-0.0312633	0.0588946	0.595533	-0.000400299	0.00988206	0.967688	-0.031652	0.0394392	0.422233	0.0560859	0.0395676	0.156345	-0.0742911	0.0346791	0.0321736
rs1585634	G	C	0.00201701	0.0121759	0.868428	-0.0567065	0.04112	0.16788	-0.00395502	0.0231247	0.8642	-0.0634317	0.0559744	0.257119	-0.0053011	0.00940037	0.572805	-0.0130262	0.0374687	0.728098	0.00199749	0.0378949	0.957962	0.0263207	0.0330752	0.426158
rs1609598	C	T	-0.00739664	0.00987063	0.453642	-0.0429976	0.0332965	0.19658	0.00397834	0.018719	0.831694	-0.0618413	0.0453384	0.172569	-0.00975451	0.00762606	0.200861	0.00681848	0.0303609	0.822305	-0.03409	0.0305696	0.264782	-0.039733	0.0266704	0.136282
rs1866710	A	G	-0.0190534	0.0120405	0.113547	0.0123204	0.0406168	0.761637	-0.0158856	0.0228167	0.486287	0.0328392	0.0554007	0.553344	-0.0101791	0.00930406	0.273933	-0.0249382	0.0369344	0.499547	-0.0525906	0.0373252	0.15884	0.0136865	0.0325603	0.674235
rs1925686	G	A	0.00437831	0.0100584	0.663355	0.0239433	0.0339862	0.481121	-0.021932	0.0191378	0.251793	0.00591288	0.0462307	0.898228	0.0179877	0.00777146	0.0206357	0.00350013	0.0310689	0.910303	0.0503319	0.0311926	0.106618	0.0114501	0.0273432	0.675395
rs1931262	T	C	-0.0251896	0.00977987	0.0100048	0.0257581	0.0331006	0.436466	0.0150422	0.0186227	0.419245	-0.106501	0.0451705	0.0183857	-0.0192399	0.00756484	0.0109802	-0.00272832	0.0301964	0.928007	-0.0166031	0.0303986	0.584944	-0.0317611	0.0266222	0.232858
rs198310	A	T	-0.00455196	0.0112911	0.686839	-0.0424197	0.0381428	0.266082	-0.0147601	0.0214537	0.491455	0.0966524	0.0518912	0.0625187	-0.00894384	0.00872697	0.305434	0.012549	0.0347527	0.718029	-0.0275554	0.0351056	0.432497	-0.0208559	0.0303968	0.492636
rs1991651	C	G	0.0119217	0.00980161	0.223871	0.0113977	0.0330699	0.730353	0.0325321	0.0186462	0.0810364	0.0130234	0.0451218	0.772866	-0.00436995	0.00756548	0.563522	0.0262471	0.0301789	0.384455	0.0386911	0.030383	0.20286	0.0069817	0.0266167	0.793085
rs2014149	T	C	0.00415425	0.00971205	0.66884	0.0312608	0.0328203	0.340851	0.00648789	0.0184746	0.725454	-0.00639461	0.0447097	0.88627	0.00749298	0.00750187	0.317884	-0.0417301	0.029915	0.163029	-0.00627081	0.0301235	0.835096	-0.0195132	0.026287	0.457896
rs2084572	A	G	0.0092205	0.00993986	0.353601	-0.0450075	0.0336052	0.180472	-0.0271238	0.0188879	0.150992	-0.0142067	0.0459519	0.757197	-0.000617143	0.00767309	0.935896	0.0262999	0.0306553	0.390935	0.0276642	0.0308206	0.369404	0.0468821	0.0269424	0.0818446
rs2091377	C	T	-0.012145	0.00969857	0.21048	0.0358141	0.0327489	0.274131	0.0318541	0.0184482	0.0842267	0.00492903	0.0445712	0.911943	0.00487247	0.00749709	0.515747	-0.0237447	0.029819	0.42586	0.0116259	0.0300796	0.699122	0.0251438	0.0263579	0.340114
rs2093623	G	A	-0.0121493	0.00971694	0.211182	0.0241489	0.0327801	0.461308	0.0245416	0.0184649	0.183816	-0.132902	0.0441067	0.00258512	0.00182005	0.00750634	0.808417	-0.0320222	0.0299911	0.285645	0.0257684	0.030108	0.392073	0.0120417	0.0263448	0.647614
rs2174752	G	T	-0.0271206	0.0097271	0.00530115	-0.0200097	0.0328114	0.541967	0.00426909	0.0184863	0.817367	-0.106077	0.0444804	0.017088	-0.0102025	0.00752328	0.175059	-0.0373877	0.0299093	0.211286	-0.00290145	0.030153	0.923342	-0.0312517	0.0263451	0.235526
rs2188151	G	T	0.00745777	0.0103216	0.469961	-0.0306069	0.0348145	0.379325	-0.0441327	0.0196079	0.0244006	0.0261675	0.0475094	0.58178	-0.00715962	0.0079747	0.369297	-0.00899089	0.0316573	0.776406	-0.021734	0.0320288	0.497407	0.0337899	0.0281261	0.229607
rs222440	T	C	0.0145197	0.0132998	0.274955	-0.00482191	0.0449013	0.91448	0.0164856	0.025348	0.515453	-0.0583444	0.0611532	0.340049	0.0357728	0.0102061	0.000456541	-0.0122325	0.0410834	0.765895	0.0781884	0.0414566	0.0592912	-0.0282264	0.0361257	0.434604
rs2274568	G	A	-0.00545355	0.00996392	0.584152	-0.0204217	0.0336445	0.543861	-0.0207029	0.0189692	0.275098	-0.0575031	0.0458444	0.20973	0.00259999	0.00769576	0.735479	0.0264678	0.0306538	0.387894	-0.0167862	0.030936	0.587399	0.0313087	0.02709	0.247791
rs2278480	T	C	-0.0053695	0.0104595	0.607697	-0.0221867	0.035287	0.529513	0.0138076	0.0199203	0.488222	0.0460925	0.0479404	0.336323	0.00522272	0.00807941	0.518005	0.0335026	0.0321764	0.297776	-0.0321113	0.0324056	0.321724	-0.0301156	0.0283378	0.287902
rs2279574	C	A	0.00987089	0.0100107	0.324117	0.0276804	0.033787	0.412638	0.0450617	0.019035	0.0179184	-0.0422016	0.0460668	0.359617	0.0102965	0.00773273	0.183008	0.0331615	0.0308053	0.28171	-0.00190661	0.03113	0.951163	-0.00241079	0.0271972	0.929367
rs2397678	A	G	-0.0328293	0.0106428	0.00203789	-0.0312943	0.0358322	0.382468	-0.0234606	0.0201538	0.244393	-0.0702401	0.048885	0.150762	-0.0264981	0.00821941	0.00126485	-0.0587895	0.0327764	0.0728685	-0.0571737	0.0328208	0.0815098	-0.0552627	0.0288303	0.0552599
rs2406374	C	T	-0.00454353	0.0110955	0.682178	-0.0108853	0.0374834	0.771507	-0.00283892	0.021073	0.892835	0.0999689	0.0508316	0.0492221	0.00643344	0.00858284	0.453513	-0.0739241	0.0341165	0.0302489	0.022879	0.0344954	0.507172	0.0380579	0.0300745	0.205708
rs245753	T	C	0.0115861	0.0101263	0.252559	-0.0202977	0.0342166	0.553039	-0.0344302	0.0192589	0.0738159	0.0232006	0.0467298	0.619552	0.00390472	0.00781508	0.617329	0.0227152	0.0311779	0.466265	0.0336676	0.0314231	0.283978	-0.0152401	0.0275675	0.580381
rs2612029	T	C	-0.0127936	0.0158556	0.419735	-0.0839112	0.0534483	0.116427	-0.0458243	0.0301607	0.128677	0.165842	0.0725138	0.0221932	-0.00166277	0.0122457	0.891992	-0.0198306	0.0488629	0.684859	0.111597	0.0491527	0.023183	-0.0305447	0.0432957	0.480505
rs2650705	A	G	-0.00146727	0.0152816	0.923508	-0.00123548	0.0517009	0.980935	-0.00351064	0.0291285	0.904069	0.0220238	0.0701786	0.753654	0.00577464	0.0118112	0.624904	0.0450015	0.0471151	0.339506	-0.023246	0.0474967	0.624541	0.00285622	0.0416341	0.945306
rs2694934	A	G	-0.00124299	0.0115009	0.913934	0.0329332	0.0388243	0.396293	-0.00582933	0.0219157	0.790247	-0.00316938	0.0527553	0.952094	0.00524547	0.00888735	0.555045	0.0361567	0.0354013	0.307094	0.00872585	0.0355884	0.806311	0.0183985	0.0312899	0.556532
rs28406364	C	T	-0.0234043	0.0097787	0.0166932	-0.00523491	0.0330046	0.873975	0.0116952	0.0185972	0.529435	0.0645821	0.0449645	0.150919	-0.0222546	0.00755358	0.0032167	-0.00273498	0.0300638	0.927514	-0.0520506	0.030325	0.0860835	-0.0247849	0.0265561	0.350663
rs2870488	T	C	-0.0386545	0.00978634	7.82042e-05	-0.0836249	0.0329557	0.011165	-0.0282462	0.0185981	0.12882	-0.0501809	0.0447698	0.262345	-0.00615906	0.00755799	0.415125	0.0297626	0.0300605	0.322129	0.0224175	0.0302248	0.458274	-0.0155131	0.0265457	0.558958
rs28858382	C	G	-0.00442766	0.0105209	0.673868	0.000685242	0.035577	0.984633	-0.0165047	0.0200356	0.410071	0.0323476	0.0484384	0.504256	-0.0339938	0.00815858	3.09129e-05	-0.00906036	0.0323793	0.779616	-0.0182868	0.0326197	0.575066	0.00950881	0.0287358	0.740716
rs28929474	C	T	0.00853178	0.0349671	0.807235	0.151088	0.118264	0.201409	-0.0362959	0.0668916	0.5874	-0.158092	0.159577	0.321834	0.0026568	0.0270937	0.921885	-0.0536692	0.108201	0.619885	0.104184	0.107909	0.334304	0.0767584	0.0970755	0.429114
rs2910032	C	T	0.0239752	0.00981971	0.0146248	-0.00271596	0.0331159	0.934636	0.021096	0.0186314	0.257516	-0.00649133	0.0451426	0.885661	0.0363681	0.00757044	1.55561e-06	-0.0350418	0.030291	0.247339	0.0497828	0.0304627	0.102212	0.0376233	0.0266233	0.157605
rs3007104	G	A	-0.0108965	0.0101816	0.284522	-0.0513231	0.0343877	0.135572	0.00358784	0.0194025	0.853295	-0.0563083	0.0467997	0.228909	-0.00807767	0.007864	0.30434	-0.0112838	0.0314202	0.719502	-0.0608747	0.0316565	0.0544829	-0.0149194	0.0276869	0.589982
rs34073570	C	CT	0.0522114	0.107647	0.627658	0.738762	0.287146	0.0100886	-0.231164	0.213611	0.279175	0.22162	0.502629	0.65927	-0.0395884	0.0843997	0.639028	-0.0128874	0.3405	0.969809	0.398852	0.326322	0.221606	0.583395	0.285526	0.0410289
rs341521	G	A	-0.0110913	0.0111664	0.320576	0.0518903	0.0377123	0.168837	-0.0261098	0.0211767	0.217595	-0.0326143	0.0514429	0.526088	-0.00779723	0.00862663	0.366072	0.018316	0.0345224	0.595728	-0.0160969	0.0347303	0.643018	0.0257948	0.0302791	0.394269
rs34804222	A	G	0.0176216	0.00982392	0.0728534	0.024238	0.033199	0.46534	-0.0148637	0.0186718	0.426003	0.0238879	0.0452172	0.597297	-0.00816777	0.00759383	0.282115	-0.0456058	0.0303106	0.132423	0.0495969	0.0304753	0.103643	0.0271302	0.0266534	0.308732
rs34811474	G	A	0.00848348	0.0115765	0.46367	0.0423663	0.0391007	0.278578	0.0148847	0.0220859	0.500346	0.0152665	0.0530859	0.773667	0.0285193	0.00897439	0.00148368	0.0342757	0.0355611	0.335121	-0.0219245	0.0358632	0.540977	-0.00737997	0.0316197	0.815453
rs35179240	T	TATA	-0.00199519	0.00979699	0.838625	-0.0204416	0.0330282	0.535973	-0.0191384	0.0186026	0.303575	-0.0413671	0.0449474	0.357392	0.00298385	0.00757131	0.693507	0.0129979	0.0301201	0.666079	0.023512	0.030416	0.439514	0.00871473	0.026513	0.742385
rs35508442	C	CA	-0.000358395	0.00977643	0.970757	0.0264691	0.0330448	0.423128	-0.0545049	0.0185959	0.00337863	-0.0459159	0.0450398	0.307989	-0.00637811	0.00755218	0.398369	-0.0740376	0.0301005	0.0139059	-0.0551822	0.0302894	0.068481	-0.0222246	0.026557	0.402669
rs35851551	A	G	0.0058574	0.0206024	0.776176	0.0104318	0.0691826	0.880145	-0.0571062	0.0392118	0.145295	0.0854763	0.0940565	0.363468	-0.0142112	0.0159392	0.372616	-0.15871	0.0602827	0.00846935	0.0541272	0.0634162	0.393369	0.0457527	0.0560674	0.414482
rs35918434	T	C	-0.0214059	0.0107207	0.0458585	0.0086083	0.0361592	0.811829	-0.00492631	0.0203941	0.809125	-0.0654058	0.0492465	0.184135	-0.0163018	0.00827549	0.0488506	-0.00954932	0.0330321	0.772512	-0.00426968	0.0331382	0.89748	0.0556461	0.0290596	0.055506
rs359243	T	C	-0.0256347	0.0101319	0.0114025	-0.0345481	0.0342448	0.313044	-0.0236525	0.0192424	0.219002	-0.0838041	0.046606	0.0721539	-0.0192113	0.00782881	0.0141309	-0.0419154	0.031258	0.179938	-0.0407985	0.0314877	0.195081	-0.00804143	0.0274956	0.769933
rs372420182	C	T	0.0135753	0.0205457	0.508782	-0.0314524	0.0689477	0.648263	-0.0107222	0.0388292	0.782444	0.0106484	0.0936809	0.909502	0.0110818	0.0158274	0.483826	0.0150909	0.0634588	0.812032	-0.0673018	0.0633058	0.287726	0.0473157	0.0555198	0.394085
rs3896224	A	G	0.00589756	0.00971783	0.54393	0.013236	0.0327994	0.686547	0.0321094	0.0184556	0.0818898	-0.055935	0.0447197	0.21101	0.0249243	0.00750651	0.000899042	0.0564939	0.0299131	0.0589454	0.0465314	0.030163	0.122913	-0.0250291	0.0262607	0.340538
rs410520	C	T	-0.0120242	0.00991757	0.225353	-0.0484716	0.033508	0.148018	-0.0140564	0.0189089	0.457255	0.0184443	0.0456762	0.686355	0.00416291	0.00766446	0.587031	-0.0204191	0.0304912	0.503067	0.00255956	0.0307915	0.933752	-0.0327687	0.0269	0.22316
rs4334682	T	C	-0.0227155	0.0145996	0.119732	0.0179201	0.0492839	0.716148	-0.00524127	0.0276861	0.849849	0.0857558	0.0673124	0.202665	-0.00038137	0.0112799	0.973029	-0.0136308	0.0451376	0.762665	-0.0775733	0.045384	0.0874017	0.113411	0.0388563	0.00351455
rs4439537	T	C	0.0113803	0.00970931	0.241157	-0.0740001	0.0327885	0.0240149	-0.0171284	0.0184632	0.353561	-0.0552246	0.0446664	0.216317	0.00710722	0.00750051	0.343351	-0.0243176	0.0299154	0.416288	0.0488374	0.0301215	0.104943	-0.0595528	0.026339	0.0237586
rs4702	G	A	0.0385856	0.00976267	7.73856e-05	0.0300615	0.0329613	0.361757	0.0185747	0.0185799	0.317447	0.0624024	0.0450116	0.165636	0.0216714	0.00754503	0.0040753	0.00669233	0.0301108	0.824114	0.0830308	0.0300707	0.00575917	0.0330681	0.0265244	0.212507
rs4730883	C	A	-0.000385097	0.00977299	0.968568	-0.00910748	0.0329394	0.78217	-0.0469517	0.0186141	0.0116565	-0.0674269	0.044915	0.133301	-0.0130589	0.00754591	0.0835238	0.0265084	0.030137	0.379078	-0.0389055	0.0302913	0.199009	-0.000376981	0.0265874	0.988687
rs4800204	C	T	-0.00469113	0.00971478	0.629177	0.00569771	0.0327825	0.86202	-0.00188865	0.0184968	0.918672	-0.0151798	0.0446867	0.734088	-0.0119265	0.00750866	0.112204	-0.0470694	0.0299096	0.115552	-0.0114251	0.0301016	0.704279	0.0216866	0.026413	0.411612
rs4804512	A	G	0.000645836	0.0102345	0.949684	-0.0320765	0.034562	0.353362	0.0278472	0.0194378	0.151962	-0.0244359	0.047205	0.604699	0.00946719	0.00791746	0.2318	-0.020477	0.0314725	0.515284	0.0525021	0.0316262	0.0968969	-0.00287672	0.0276673	0.917189
rs4868800	G	T	0.00311047	0.00995901	0.754791	0.0646229	0.033589	0.0543638	0.0431082	0.0189259	0.0227426	-0.0217957	0.0457478	0.633768	0.0166938	0.00768924	0.0299268	0.0130917	0.030731	0.670101	0.0537553	0.0308624	0.0815474	-0.0745495	0.026985	0.00573377
rs4952343	A	G	-0.0087336	0.00984327	0.374936	-0.00435147	0.0332254	0.895801	0.00226831	0.0187452	0.903685	-0.0355646	0.0453434	0.432843	0.00313355	0.00759795	0.680031	0.00487442	0.0303142	0.872254	0.00351692	0.0305497	0.908349	0.000772684	0.0267225	0.976932
rs4961705	G	C	0.00674946	0.0104684	0.519094	-0.0222547	0.035278	0.528146	0.0429768	0.0198986	0.0307886	0.0819914	0.048006	0.0876476	0.00192195	0.00808395	0.812076	-0.0242106	0.0322781	0.453217	0.00670674	0.0324245	0.836133	0.0413934	0.0282549	0.142921
rs561029885	A	AT	-0.0114655	0.0126623	0.365208	0.0432549	0.0427721	0.311878	-0.0130789	0.0240845	0.587101	0.0471608	0.0585072	0.420204	-0.0200629	0.00978991	0.0404278	-0.076229	0.0389286	0.05021	0.00318189	0.0391011	0.935143	0.000172455	0.0340213	0.995956
rs56306056	G	A	-0.00398131	0.0123828	0.747816	0.0130003	0.0418285	0.755953	-0.00233214	0.0236027	0.921291	-0.0509825	0.0570272	0.371321	0.0033925	0.00954901	0.722385	-0.0511162	0.0382468	0.181391	0.0453399	0.0384345	0.238133	0.024889	0.0337462	0.460797
rs56392241	A	C	-0.0119858	0.0100599	0.233478	-0.00611438	0.0339882	0.857233	-0.0245789	0.0191409	0.199106	0.0556714	0.0463877	0.230089	-0.00544858	0.0077655	0.482903	0.0298659	0.0310834	0.336638	-0.00588758	0.0311918	0.850286	-0.0637597	0.0273267	0.0196354
rs56393977	G	T	0.0200011	0.0168812	0.236091	0.105091	0.0570842	0.0656251	0.0220658	0.0319927	0.490374	-0.00464299	0.077957	0.952507	0.0503068	0.0131693	0.000133444	0.0865039	0.0518867	0.0954795	0.0399258	0.0529922	0.451194	-0.0635163	0.0463456	0.170534
rs57945129	C	T	0.0168655	0.011816	0.15348	-0.0156101	0.0398509	0.695271	0.0151879	0.0224653	0.499001	0.00506017	0.0542091	0.925629	0.0168173	0.00913058	0.0654953	0.0399567	0.0364176	0.272563	-0.000379092	0.0365778	0.991731	0.0357231	0.0318823	0.262515
rs590414	A	T	0.0247332	0.00971978	0.0109396	0.00352879	0.0328094	0.914349	0.023636	0.0185259	0.202014	-0.00447582	0.0447421	0.920316	0.0159206	0.00751235	0.034069	0.0784627	0.0297625	0.00838185	-0.00674332	0.0301778	0.823183	0.0369304	0.0264583	0.162775
rs59957074	T	TGTTTTA	0.0281533	0.00980268	0.00407878	-0.00348259	0.033078	0.91615	-0.00442648	0.0186476	0.812366	0.0921835	0.0451681	0.041261	0.0272401	0.00757251	0.000321618	0.0270483	0.0302558	0.371329	0.0405491	0.0303472	0.181493	-0.0190737	0.0265578	0.472636
rs6058613	C	G	-0.0231939	0.0146824	0.114173	0.0206658	0.0495736	0.676773	-0.02688	0.0278997	0.335321	-0.039591	0.0676442	0.558358	-0.0327172	0.0114182	0.00416543	0.0858653	0.0450602	0.0567061	-0.0715637	0.0455126	0.11586	0.0114015	0.0397521	0.774255
rs61856978	T	C	-0.0148511	0.0105479	0.159141	0.0025543	0.0355998	0.9428	0.0183242	0.020024	0.360133	0.0190933	0.0485015	0.69383	-0.0038343	0.00814759	0.637923	0.00393456	0.0325073	0.903662	-0.0298717	0.0327294	0.361408	-0.0178859	0.0284436	0.529468
rs61960829	G	A	-0.0135455	0.0308641	0.660751	0.25423	0.104702	0.0151768	-0.0321095	0.0583437	0.582079	0.0562635	0.141553	0.691017	-0.00829231	0.0238724	0.728321	-0.11499	0.0944854	0.223599	-0.126665	0.0966725	0.19011	-0.074693	0.0844838	0.376637
rs62180269	T	C	-0.0147437	0.0134494	0.272975	-0.0489808	0.0453809	0.280443	-0.00629738	0.0256287	0.805902	-0.0357921	0.0619161	0.563215	-0.0108536	0.0103852	0.295978	0.0265826	0.041279	0.519593	0.00297714	0.0416124	0.942964	0.0184886	0.0364987	0.612467
rs6445264	G	A	-0.0138332	0.010344	0.18112	0.00590742	0.0349406	0.865741	-0.00708957	0.0197373	0.719449	0.016257	0.0475531	0.732448	0.010788	0.00799089	0.177003	-0.025014	0.0318333	0.431996	0.030037	0.0321035	0.349464	0.00778618	0.0281982	0.782453
rs6550942	C	T	-0.0450006	0.0138571	0.00116437	0.0749625	0.0471902	0.11217	-0.021426	0.026572	0.420049	-0.0601437	0.0640045	0.347383	-0.0253755	0.0108101	0.0189051	0.058741	0.0428787	0.170708	-0.00312887	0.043352	0.942464	-0.0717583	0.0379725	0.0587922
rs6586405	C	A	-0.0064224	0.0104905	0.540396	-0.0491826	0.0354274	0.165056	-0.0106751	0.0199313	0.592238	-0.0822229	0.0482296	0.0882287	-0.00722409	0.00810471	0.372744	-0.0139953	0.0323639	0.665425	-0.0330877	0.0326542	0.310929	-0.0124933	0.0285188	0.661333
rs6719762	T	C	-0.0237752	0.00997729	0.0171755	-0.00990622	0.0336588	0.768518	-0.0674129	0.0190102	0.000390904	-0.0298498	0.0457702	0.514293	-0.0286564	0.00771756	0.000204701	-0.0367409	0.0306655	0.23087	-0.0295522	0.0309015	0.338903	-0.0239657	0.0271378	0.377176
rs6748341	C	G	0.00193591	0.0106306	0.855499	-0.0531876	0.0358691	0.138121	0.0192332	0.020266	0.342603	-0.0376674	0.0488017	0.440205	0.0196488	0.00821252	0.0167321	0.0596191	0.032609	0.0675041	0.00100161	0.0329973	0.975784	-0.0498977	0.0290451	0.0858084
rs6764919	G	A	0.0157883	0.0110931	0.154662	0.0705551	0.0374252	0.0593991	0.0463416	0.0211151	0.0281838	-0.0125852	0.0510035	0.8051	0.0149225	0.00855572	0.0811316	0.0356963	0.0341398	0.295749	0.036735	0.0345224	0.287287	0.0224718	0.0302014	0.456838
rs67723420	T	A	0.0268578	0.0102874	0.00903462	-0.0161608	0.0346172	0.640612	-0.00118981	0.0195085	0.951368	-0.0353135	0.0472021	0.454379	0.0187441	0.00792849	0.0180713	-0.0469561	0.0316372	0.137755	-0.0323971	0.0317383	0.30737	-0.00200446	0.0278237	0.942569
rs6797231	G	C	0.0159238	0.0107911	0.14004	-0.0162679	0.0364972	0.655792	-2.4134e-05	0.020479	0.99906	-0.077455	0.0496199	0.118532	0.00805038	0.00833973	0.334392	0.0472092	0.0332367	0.155493	0.0370132	0.0335108	0.269369	-0.021028	0.029306	0.473046
rs6966898	C	T	-0.0222757	0.0104482	0.0330058	-0.0527661	0.0352953	0.134917	-0.0214122	0.0198778	0.281394	-0.000613266	0.0481391	0.989836	-0.00394281	0.00807711	0.625446	-0.0586836	0.0321902	0.0682983	-0.035899	0.0324288	0.26829	-0.011571	0.0283294	0.682949
rs7008955	T	G	0.0109356	0.00968649	0.258915	0.0173438	0.0326618	0.595411	0.00906109	0.0184732	0.623781	0.0478417	0.0445024	0.282359	0.0118633	0.00748521	0.112988	-0.0146118	0.0298455	0.62443	0.0079937	0.030049	0.790222	0.000646733	0.0263269	0.980402
rs702	A	T	0.0133233	0.0175314	0.447272	-0.0497772	0.0593795	0.401869	-0.0263702	0.0334588	0.430616	0.0947927	0.0806474	0.239836	0.00691713	0.0135457	0.609596	0.0201352	0.0538511	0.708474	-0.0644447	0.0545554	0.237495	0.0125994	0.0479818	0.79287
rs7033296	A	T	0.000530609	0.0137912	0.96931	-0.01229	0.0466625	0.792257	0.0122879	0.0263049	0.640405	-0.0237326	0.0635402	0.708773	0.0119251	0.0106654	0.263519	0.00791708	0.0426963	0.852893	0.0281563	0.0428022	0.510652	-0.01727	0.0374086	0.644325
rs705240	C	T	-0.0113813	0.0109851	0.300171	-0.00771914	0.0370838	0.835108	-0.0199142	0.0208506	0.339531	-0.0393747	0.0505287	0.43583	-0.0178999	0.00849066	0.0350147	-0.00474332	0.0338825	0.888665	0.0724733	0.0339646	0.0328602	0.0046056	0.0297518	0.876979
rs7079070	G	A	-0.0210008	0.0103524	0.0425001	-0.00228509	0.0349568	0.94788	-0.025346	0.0197009	0.198254	0.0188586	0.0475878	0.69189	-0.0117268	0.00800172	0.142776	-0.0208182	0.0318258	0.513028	0.0132862	0.0321998	0.679886	-0.00526474	0.0281644	0.851716
rs7188873	A	G	0.0226123	0.0100408	0.0243192	0.020516	0.0338542	0.544509	-0.00949055	0.0190727	0.618767	-0.00501531	0.0460966	0.913361	0.00638374	0.0077595	0.410679	-0.0110872	0.0309597	0.720255	0.00240473	0.0311933	0.938551	0.0318059	0.0272019	0.242302
rs7236339	G	A	-0.00716925	0.0112474	0.523854	-0.0429615	0.0378495	0.25635	0.00810409	0.0213243	0.703915	0.0352417	0.0515904	0.494541	-0.0117762	0.00868857	0.1753	-0.0126627	0.034642	0.714717	-0.0608261	0.034743	0.0799908	0.021009	0.0302978	0.488049
rs72631060	C	T	0.00385206	0.0418203	0.926611	0.0543508	0.142878	0.703649	-0.0181891	0.0795808	0.81921	0.471879	0.194855	0.0154483	0.0334984	0.0324808	0.302386	0.0739148	0.127225	0.561255	0.142867	0.133854	0.28582	-0.205016	0.11404	0.0722154
rs72674824	T	C	-0.0251548	0.0101317	0.0130356	-0.0087651	0.034132	0.797333	-0.0234359	0.0192309	0.222974	-0.0113565	0.046543	0.80723	-0.00670222	0.00783128	0.392094	-0.00878335	0.0311843	0.778205	-0.0204221	0.0313368	0.514596	0.0576037	0.0274232	0.0356804
rs72990858	G	A	-0.0155531	0.0179808	0.387047	-0.0496007	0.060761	0.414314	0.0295374	0.0341675	0.387319	-0.121846	0.082614	0.140245	0.0017357	0.0138645	0.900373	0.0877924	0.0550378	0.110684	0.0751438	0.0559776	0.179469	0.0104996	0.048862	0.829858
rs7381195	T	A	0.00318389	0.010092	0.752393	-0.0373316	0.0340448	0.272841	0.0197794	0.0191728	0.302241	0.0515321	0.0462033	0.264707	0.0174348	0.00780498	0.0254959	0.0636035	0.030965	0.0399715	0.0254616	0.0313227	0.416286	0.0342475	0.027399	0.211316
rs7503604	C	A	0.0130972	0.00978107	0.180561	-0.0472535	0.033006	0.15224	-0.00643222	0.0185816	0.729222	-0.055209	0.0449514	0.219374	0.0197499	0.00756084	0.00899788	0.0208411	0.0301479	0.489381	0.124948	0.0301801	3.47184e-05	0.0310253	0.0265869	0.243236
rs7525548	A	T	0.0153307	0.00970216	0.114076	0.047466	0.0327332	0.147034	0.00153835	0.0184264	0.933465	0.0705416	0.0445978	0.113711	0.00363882	0.00749791	0.627456	-0.0053601	0.029873	0.8576	0.0707582	0.030096	0.0187189	-0.0468311	0.0263014	0.0749842
rs7533341	G	C	0.00128711	0.00978442	0.895343	0.00765599	0.033023	0.816664	0.0134488	0.018614	0.469979	-0.0446497	0.0450606	0.321744	0.00563307	0.00755819	0.456094	-0.0339472	0.0301327	0.259915	0.00882727	0.0303276	0.771003	0.0260127	0.0265783	0.32772
rs7575189	G	A	0.0236663	0.00987856	0.0165875	-0.0136552	0.0333413	0.682131	-0.00478511	0.0187424	0.798484	-0.0993667	0.04553	0.029077	0.0259509	0.00762103	0.000661241	0.0129375	0.0303772	0.670185	0.0498845	0.0305837	0.102873	0.0198669	0.0268064	0.458618
rs7618715	G	A	-0.00738755	0.0103282	0.474434	-0.0380669	0.034852	0.274726	0.0131993	0.0196763	0.502332	-0.118951	0.0474397	0.0121619	-0.00301584	0.00797827	0.705425	-0.0081412	0.0317526	0.797646	-0.0199367	0.0321512	0.535197	-0.0699819	0.0280681	0.0126564
rs76253389	A	AG	-0.00595536	0.0118204	0.614388	-0.0408124	0.0399118	0.306514	0.024078	0.0224752	0.284027	-0.038848	0.0543818	0.475007	-0.00510483	0.00913077	0.576107	-0.00831606	0.0364429	0.819495	-0.0591331	0.0366884	0.107013	-0.00623034	0.0320512	0.845872
rs763053	T	C	-0.025984	0.0101909	0.0107808	-0.0157827	0.034398	0.646359	-0.0163153	0.019376	0.399768	0.000591291	0.0468436	0.989929	-0.00829368	0.00787854	0.292482	0.0337016	0.0313956	0.283069	-0.0427232	0.0316399	0.176922	-0.00776119	0.0276948	0.779293
rs76513770	T	C	-0.0329446	0.0130438	0.0115473	-0.00779089	0.0439293	0.859233	-0.0160227	0.024797	0.51818	0.208072	0.0619874	0.000788824	-0.000501608	0.0100692	0.960269	0.0122094	0.0402901	0.761861	-0.0605813	0.0404692	0.134401	0.0324434	0.0353485	0.358715
rs76536952	C	CT	0.00918551	0.00975125	0.346202	-0.0167483	0.0328762	0.610447	0.0307458	0.0185542	0.0975035	-0.0849099	0.0447174	0.0575891	0.0100448	0.00753064	0.182249	0.0163649	0.0300002	0.585415	0.0188003	0.0301907	0.53347	-0.0302078	0.0265252	0.254774
rs7671317	G	T	0.0288561	0.0101636	0.00452335	0.0140572	0.0343717	0.682557	0.00450708	0.0193324	0.815656	0.0978446	0.0468432	0.0367282	0.0143483	0.00787238	0.0683628	0.03187	0.0313795	0.309805	-0.00383349	0.0315667	0.903342	-0.0456201	0.0276319	0.0987393
rs767943	C	A	-0.0176276	0.0113809	0.121412	0.0188315	0.0384089	0.623929	-0.00941465	0.0216105	0.663091	-0.00560801	0.0522769	0.914571	-0.0155054	0.00878856	0.0776855	0.0045551	0.0349742	0.896375	-0.0588645	0.0352714	0.0951371	-0.000275091	0.0307502	0.992862
rs7746553	C	G	0.023598	0.0118183	0.0458543	0.00808682	0.0398883	0.839341	0.00241055	0.0224104	0.914341	0.11086	0.0544944	0.0419179	0.0251103	0.00916196	0.00613056	0.0183946	0.0365748	0.615013	-0.0375875	0.0365666	0.303988	-0.0706181	0.0316976	0.0258893
rs7783012	G	A	-0.00272783	0.00980604	0.780876	-0.084655	0.0330602	0.0104482	-0.00936449	0.0186615	0.615802	0.11823	0.0444182	0.00777338	-0.00783432	0.00756965	0.300685	-0.0562027	0.0301612	0.0624051	-0.000230162	0.0304721	0.993973	0.0354148	0.0267368	0.185313
rs7785195	G	A	0.00810891	0.0105845	0.443612	0.050975	0.035769	0.154123	-0.0006423	0.0201036	0.974512	0.0389805	0.0487644	0.424079	-0.00817178	0.00816778	0.317074	-0.0552045	0.0326942	0.0913146	0.0291188	0.0329013	0.376139	0.00529892	0.0287729	0.853885
rs7824756	T	C	-0.0124087	0.0111491	0.265719	-0.0339682	0.0376407	0.366827	-0.0338341	0.0212729	0.111727	-0.0515264	0.0512147	0.314374	-0.0177383	0.00861766	0.0395549	0.0275207	0.0343784	0.423408	-0.0376668	0.0346141	0.276509	0.00968062	0.0303899	0.75007
rs7828172	A	G	0.00852148	0.00986233	0.387565	0.0293989	0.0333258	0.377686	-0.0160024	0.0187968	0.394582	0.0158943	0.0454707	0.726676	0.0184068	0.00762507	0.0157794	0.0522204	0.0304539	0.0863933	0.0853697	0.0303312	0.00488405	7.36344e-05	0.0267342	0.997802
rs783544	A	C	0.0230496	0.0114718	0.0445123	0.0158313	0.0386929	0.682427	0.0188952	0.0217922	0.385908	0.0844882	0.0526658	0.108663	0.00843861	0.00886337	0.341058	0.0149301	0.0353569	0.672829	0.0419804	0.0354854	0.236796	-0.0446388	0.03114	0.151719
rs7897631	A	G	-0.0127188	0.00991413	0.199528	0.0472614	0.033474	0.157984	-0.0186373	0.0188282	0.32224	-0.0122665	0.0455476	0.787689	-0.00691793	0.00765914	0.366406	0.0233487	0.0305168	0.444207	0.0175483	0.0307416	0.568113	-0.00669531	0.0269091	0.803506
rs794375	T	C	0.0133778	0.00977393	0.171087	-0.0457155	0.0330052	0.166022	0.0284025	0.0186041	0.126841	0.0319691	0.0449357	0.476811	0.0104456	0.00755096	0.166558	-0.0538003	0.0300892	0.0737717	-0.00885257	0.0302863	0.770061	-0.018161	0.0264643	0.492559
rs7955865	A	T	0.0179199	0.0103314	0.0828285	-0.00345971	0.0348903	0.921012	0.00381019	0.0196026	0.845885	0.103901	0.0474396	0.0285108	0.0160993	0.00797461	0.0435061	-0.0156568	0.0317833	0.622287	-0.00484716	0.0321724	0.880242	-0.00311349	0.0278896	0.911112
rs7972441	C	A	-0.0120087	0.00975972	0.218536	-0.0302691	0.0329428	0.35818	-0.013293	0.0185498	0.473612	0.0371674	0.0448402	0.407168	-0.0178437	0.00754522	0.0180347	-0.0496486	0.0301069	0.0991311	-0.0335495	0.03026	0.267556	-0.000116212	0.0265217	0.996504
rs79764489	G	A	0.00350418	0.0103166	0.73411	-0.000664101	0.0348376	0.984791	0.00581389	0.0196169	0.766946	-0.0238198	0.0475281	0.61625	-0.00856807	0.00796817	0.282247	-0.0139724	0.0317878	0.660262	-0.0762077	0.032009	0.0172743	-0.0352836	0.0280258	0.208042
rs7987501	G	C	0.0206133	0.00973657	0.0342507	-0.0408629	0.0328848	0.214012	0.031707	0.0184957	0.0864749	0.02549	0.0448783	0.570049	0.0200281	0.00752296	0.00776176	0.024247	0.0300198	0.419263	0.00977721	0.0302238	0.746322	0.0161725	0.0263942	0.540056
rs803679	G	A	-0.0257542	0.0117021	0.0277492	-0.0246403	0.0395213	0.532976	0.031037	0.0222442	0.16293	0.0663675	0.0538972	0.218184	0.00204366	0.00903851	0.82112	0.0442194	0.0360768	0.220311	-0.0156627	0.0363394	0.66646	-0.0513264	0.0317104	0.105534
rs807478	A	G	-0.0138139	0.0096899	0.153986	0.0544721	0.0326686	0.0954333	-0.0474884	0.0184245	0.00995291	-0.102896	0.0444384	0.0205873	-0.000717976	0.00748958	0.923629	0.0345897	0.0298292	0.246215	-0.0228025	0.0300196	0.447502	-0.0138027	0.0263077	0.599817
rs809955	G	A	0.0122038	0.0101519	0.229315	0.0374526	0.0342513	0.274189	0.0248945	0.0192715	0.196434	0.0451577	0.0467422	0.333993	0.0277782	0.0078544	0.000405247	0.00419564	0.0313042	0.89338	0.0730936	0.0315006	0.0203198	-0.0345799	0.0274295	0.207422
rs8180995	A	G	0.0335852	0.00970529	0.000539163	0.0344977	0.0327726	0.292507	0.0336562	0.0184501	0.0681255	0.0246321	0.0447224	0.581786	0.0208598	0.00749519	0.00538431	0.0390179	0.0299699	0.192949	0.0319591	0.0301784	0.289597	0.0501321	0.0263638	0.0572295
rs875097	A	G	-0.00118586	0.0107192	0.91191	0.0102109	0.0361964	0.77787	0.00355823	0.020382	0.861412	-0.0368205	0.0493603	0.455695	0.00472364	0.00828516	0.568588	-0.0125656	0.0329659	0.703077	-0.0442169	0.0333392	0.184749	0.0114844	0.029171	0.693809
rs9538248	C	A	-0.017703	0.0106283	0.0957833	-0.0366639	0.0358867	0.306943	-0.0177863	0.0202417	0.379565	-0.0538793	0.0488732	0.270274	-0.0113583	0.00820903	0.16647	-0.000964366	0.0325833	0.976388	-0.0168507	0.0329454	0.609021	0.00437547	0.0289781	0.879982
rs9554165	G	A	-0.00188193	0.0108268	0.862005	-0.0634828	0.0365425	0.0823455	-0.0399528	0.0205634	0.0520271	-0.0428555	0.0497516	0.389024	-0.00765032	0.00836583	0.360468	-0.0346578	0.0332022	0.296558	-0.0730528	0.0335252	0.0293285	-0.0264125	0.0294753	0.370205
rs9789483	A	G	0.0190203	0.0099348	0.0555546	0.00929578	0.0334956	0.781379	-0.0286028	0.0188968	0.130119	0.0428036	0.0456057	0.347958	0.0156602	0.00767744	0.0413733	0.0220018	0.0306094	0.472269	0.00123788	0.0308075	0.967949	0.0207031	0.0269279	0.441993
rs9809849	G	A	-0.00550851	0.0101596	0.587684	-0.0974035	0.0337656	0.00391787	-0.0146931	0.0193252	0.447069	-0.069045	0.0465924	0.138368	0.00649167	0.00784729	0.408096	0.0358722	0.0311797	0.249939	-0.0466685	0.0314853	0.138279	0.0245757	0.0276466	0.374043
rs9819555	G	A	0.0088343	0.0098556	0.370053	-0.0150913	0.0332953	0.650363	0.00326561	0.0187775	0.861935	-0.0223624	0.0453658	0.622058	-0.00343489	0.0076192	0.652119	-0.0234479	0.0303844	0.440288	0.0208515	0.0305645	0.495105	-0.052317	0.0268532	0.0513842
rs985919	C	A	0.00119239	0.010412	0.908825	-0.0329649	0.0351449	0.348259	-0.0247805	0.0197836	0.210359	0.0456041	0.0478481	0.340539	0.000692624	0.00804059	0.931354	-0.0401435	0.0320462	0.210324	-0.0575785	0.0323564	0.0751571	0.0231846	0.0282514	0.411844
rs9886840	A	G	0.00399307	0.00989688	0.686603	-0.0379388	0.0334238	0.256341	0.0113684	0.0188189	0.545782	0.00513659	0.0454843	0.910085	0.00804792	0.00764262	0.292326	0.0170254	0.0305138	0.576874	0.0174449	0.0307376	0.570344	-0.0114651	0.026912	0.670091
rs9923553	A	G	0.00966389	0.0111476	0.385996	0.0120995	0.0376656	0.748032	-0.0356559	0.0212389	0.0931901	-0.065391	0.0513004	0.202427	-0.00774708	0.00861512	0.368523	-0.047557	0.0344733	0.167731	-0.0149215	0.0347455	0.667596	0.00708592	0.0305314	0.816471
rs993700	T	C	-0.00635378	0.0114657	0.579471	0.0298685	0.0387059	0.440305	0.00495809	0.0217711	0.81985	0.0362862	0.052629	0.490527	0.0120281	0.00885676	0.174441	-0.00717476	0.0352241	0.838597	-0.00451925	0.0356068	0.899003	0.0255777	0.0311838	0.412087
rs9964201	C	A	0.0493227	0.0139131	0.000392555	0.10022	0.0464833	0.0310799	0.0193268	0.0261879	0.460511	0.0578319	0.0634436	0.362007	0.0499225	0.0107231	3.2305e-06	0.013203	0.0425254	0.756201	0.0994504	0.0427402	0.0199728	0.0528389	0.0375808	0.159722
AFS: age at first sex
β = per allele effect on the outcome; SE = standard error; P value = p-value for the genetic association.
EA = effect allele; OA = other allele

## Sheet: Table S5 NSP SNPs
Table S5. The genetic associations of NSP on nine mental disorders
SNP	EA	OA	Anxiety disorders			Anorexia			Bipolar affective disorders			Bulimia nervosa			Depression			Disturbance of activity and attention			Post-traumatic stress disorder			Schizophrenia
			β	SE	P value	β	SE	P value	β	SE	P value	β	SE	P value	β	SE	P value	β	SE	P value	β	SE	P value	β	SE	P value
rs10269191	G	A	-0.0123681	0.0101307	0.22214	-0.0323324	0.0341688	0.344017	-0.0189336	0.0192954	0.326468	-0.0140892	0.0465184	0.761986	0.00988437	0.00782362	0.206445	-0.0189032	0.0311478	0.543926	-0.0455776	0.0314272	0.146986	-0.0804138	0.0276033	0.0035775
rs10490064	G	A	0.0317321	0.0107312	0.00310656	0.016183	0.0361295	0.654214	0.0769285	0.0204683	0.00017099	0.0300671	0.0492156	0.541248	0.031152	0.00828392	0.000169543	0.0742872	0.0329746	0.0242678	0.0443702	0.0331684	0.180986	0.0204066	0.0291635	0.484097
rs10774020	C	T	0.000292798	0.0106061	0.977976	-0.0422012	0.0357919	0.238369	0.0231315	0.0202009	0.25218	-0.0895326	0.048934	0.0673008	-0.00211858	0.00819488	0.796002	-0.0580962	0.0326975	0.0756049	0.00947295	0.032805	0.772761	0.000499031	0.0287603	0.986156
rs10782302	C	T	0.00741939	0.00971181	0.444893	-0.052509	0.032796	0.10936	0.0271434	0.0184716	0.141706	-0.00153898	0.0447126	0.972543	0.00640272	0.00749951	0.393243	0.0144596	0.0298687	0.628311	0.0128338	0.030126	0.670105	0.00248784	0.0263661	0.924825
rs117236391	A	G	0.164791	0.0798523	0.0390463	0.342092	0.271819	0.2082	0.320347	0.156941	0.0412325	0.367349	0.362203	0.310484	0.0790341	0.0620969	0.203105	0.227687	0.243387	0.349534	0.556407	0.211265	0.00844637	0.0137736	0.223854	0.950938
rs11811978	A	G	-0.00649455	0.00977333	0.50636	-0.0466715	0.0329732	0.156941	-0.0434652	0.0185454	0.0190928	-0.0113651	0.0448925	0.800143	-0.00668809	0.00754719	0.375526	-0.0435246	0.0301384	0.148694	-0.00619736	0.0302691	0.837774	0.00451454	0.0264165	0.864304
rs12763665	A	G	-0.0115768	0.00996137	0.245168	-0.018559	0.033623	0.580968	-0.0012908	0.0189568	0.945712	0.0793714	0.0457978	0.0830807	0.00871526	0.00769489	0.257381	0.0265442	0.0306294	0.386147	0.0149502	0.0309199	0.628731	-0.0394818	0.0270092	0.143798
rs13156646	C	G	0.0311021	0.00970659	0.00135428	-0.0256145	0.0328021	0.434873	-0.00479599	0.0184496	0.794901	0.085023	0.044522	0.0561733	0.0228875	0.00750141	0.00228013	0.006722	0.0298594	0.821885	0.0349538	0.0300861	0.24532	0.000299429	0.0263181	0.990922
rs1329196	G	T	-0.00215275	0.0125976	0.864314	-0.029758	0.0425973	0.484809	0.000204338	0.0239642	0.993197	-0.00791648	0.0580054	0.891443	-0.00732084	0.00973413	0.452003	-0.0507569	0.0387883	0.190682	-0.0161478	0.0392274	0.6806	0.00458487	0.0342569	0.893531
rs13384903	A	G	0.0037683	0.0109257	0.730168	-0.00934464	0.0368953	0.800056	0.016497	0.0208279	0.428326	-0.0384104	0.0502155	0.444324	0.00399932	0.00844891	0.635962	0.00527196	0.0335205	0.875027	-0.00628036	0.0339143	0.853085	-0.0605305	0.0297044	0.0415738
rs1560660	A	G	0.00445749	0.0099879	0.655389	-0.0245928	0.03368	0.465273	-0.0125954	0.0189497	0.506259	0.00366626	0.0458794	0.936308	0.00106981	0.00771853	0.889764	0.026787	0.0307586	0.38382	0.017072	0.0308954	0.580555	0.0560086	0.0269754	0.0378669
rs16884402	C	T	-0.00737221	0.0114839	0.520897	-0.0399304	0.0387871	0.303256	-0.0191098	0.0218872	0.382605	0.0181854	0.0528136	0.730597	0.00656954	0.00886534	0.458672	-0.0483923	0.0353712	0.171273	0.0275713	0.0356938	0.439853	-0.0189416	0.0311801	0.543526
rs1840339	T	G	-0.00904866	0.0104652	0.387234	0.0963892	0.035586	0.00675632	0.000768569	0.0198466	0.969109	-0.0101431	0.0482898	0.833632	-0.00140604	0.00809022	0.862026	-0.00589009	0.0321403	0.854593	0.0223226	0.0324538	0.491562	-0.0684403	0.0284547	0.0161618
rs2021638	G	T	0.00605182	0.0121829	0.619368	0.0163032	0.0410681	0.691382	0.00880768	0.0231472	0.703568	-0.0444509	0.05562	0.424182	-0.00585255	0.0094142	0.534157	-0.0223748	0.0374558	0.550263	0.050635	0.0377109	0.179364	0.100835	0.0324574	0.00189191
rs2119453	A	T	0.00130061	0.010383	0.900315	-0.0151473	0.0350827	0.665917	-0.0157475	0.019764	0.42558	-0.0075544	0.0478342	0.874513	0.0141288	0.00801355	0.0778807	0.0393571	0.031976	0.218386	0.0229687	0.0322194	0.475918	-0.00786492	0.0282526	0.780721
rs2189010	A	G	0.00314218	0.00980827	0.748695	0.0873455	0.0330152	0.00815436	0.0102533	0.0186647	0.58277	-0.120676	0.0444181	0.00659128	0.0074289	0.00757148	0.32651	0.0576495	0.030172	0.0560428	0.00316479	0.0304645	0.917261	-0.0361496	0.0267429	0.176457
rs2223709	T	C	0.00874119	0.00980117	0.372472	-0.028584	0.0330755	0.387475	0.02855	0.0186563	0.12594	0.0234522	0.0451128	0.603163	-0.00794472	0.00757208	0.29408	0.0183123	0.0301652	0.543807	-0.0262952	0.0303701	0.386586	0.0183745	0.026612	0.489905
rs2244894	C	G	-0.0141858	0.00981369	0.148313	0.0164596	0.0331005	0.619003	-0.0278091	0.0186625	0.136197	-0.0538835	0.0451245	0.232436	-0.00353101	0.007587	0.641644	-0.0433338	0.0301911	0.151197	-0.0747764	0.0303252	0.01367	0.0151921	0.0265926	0.567802
rs2279829	T	C	-0.0165366	0.0106922	0.121959	0.00588127	0.0360458	0.870391	-0.0368581	0.020354	0.0701633	-0.0229747	0.0491607	0.640258	-0.00828212	0.00825221	0.315559	-0.0678438	0.0329084	0.0392464	0.0114457	0.0332396	0.730592	-0.00724345	0.0289181	0.802215
rs2726479	C	T	-0.0122614	0.00970789	0.206576	-0.00693225	0.0327103	0.832162	-0.0123962	0.018458	0.501847	-0.0209063	0.044435	0.638005	-0.00360541	0.007502	0.630806	-0.0144133	0.0299	0.62977	0.0121285	0.0300316	0.686316	-0.000970909	0.0263851	0.970647
rs28548534	T	C	0.000422303	0.0112482	0.970051	0.0125023	0.0379812	0.742027	-0.0223273	0.0213278	0.295161	0.0205195	0.0519049	0.692601	0.0161194	0.00867953	0.0632863	-0.0361475	0.0347409	0.298112	0.0317396	0.0349182	0.363367	0.0108521	0.0303229	0.72043
rs332827	A	G	0.0102848	0.00969846	0.288935	-0.0403495	0.0327497	0.217928	0.0360986	0.0184623	0.0505534	0.000156783	0.0446962	0.997201	0.0190552	0.00749123	0.0109693	-0.0166885	0.0298814	0.57651	0.00598952	0.0301273	0.842414	0.0281938	0.026379	0.285162
rs34495106	G	A	0.00322894	0.0107648	0.764212	-0.0344904	0.0363392	0.342557	-0.0124355	0.0204584	0.54329	-0.0266999	0.0494322	0.589107	-6.68018e-05	0.00832117	0.993595	-0.041716	0.0331415	0.20813	-0.0140589	0.0334242	0.674031	-0.0329909	0.0293116	0.260368
rs3802850	C	A	0.023883	0.0100913	0.0179482	-0.0090884	0.0340721	0.789669	0.0487515	0.0191703	0.0109883	0.0564052	0.0464437	0.224563	0.0232488	0.00781033	0.00291394	0.00166562	0.0310538	0.957225	0.0963516	0.0314803	0.00220826	-0.000389583	0.0274761	0.988687
rs439945	C	A	0.00119462	0.0154572	0.938396	-0.00321422	0.0523105	0.951005	-0.0336794	0.0295066	0.253695	-0.0205607	0.0710971	0.772435	-0.020486	0.0119597	0.0867281	-0.0426452	0.0475965	0.370268	-0.0400982	0.0481532	0.405002	0.0794924	0.0425959	0.062014
rs4702	A	G	-0.0385856	0.00976267	7.73856e-05	-0.0300615	0.0329613	0.361757	-0.0185747	0.0185799	0.317447	-0.0624024	0.0450116	0.165636	-0.0216714	0.00754503	0.0040753	-0.00669233	0.0301108	0.824114	-0.0830308	0.0300707	0.00575917	-0.0330681	0.0265244	0.212507
rs58184964	A	G	0.0238388	0.00977404	0.0147286	0.0107608	0.0330055	0.744403	0.0273565	0.0185855	0.141041	0.161741	0.0441876	0.000251895	0.0249194	0.00754753	0.000961147	0.0278074	0.0300463	0.354714	0.0305234	0.0303086	0.313893	-0.011279	0.0264933	0.670306
rs62181560	G	A	-0.00952694	0.0106225	0.36979	-0.0276713	0.035851	0.440209	-0.0353959	0.020219	0.0800092	-0.101387	0.0488156	0.0378085	-0.00621927	0.0082045	0.448432	-0.0083087	0.032732	0.799619	-0.0692403	0.0328973	0.0353143	-0.00735983	0.0288768	0.798823
rs62521080	A	G	-0.0488455	0.0162729	0.00268522	-0.131126	0.0543759	0.0158884	-0.00544653	0.0306354	0.858891	-0.127324	0.074266	0.086449	-0.0142847	0.0124268	0.250347	-0.0656329	0.0496357	0.186071	-0.0688544	0.0500966	0.169307	-0.0548404	0.0441137	0.213809
rs6452792	A	G	0.010741	0.00971626	0.268958	0.0604562	0.0328382	0.065616	-0.010873	0.0184793	0.55627	0.0945122	0.0447504	0.0346881	0.00627863	0.00750906	0.403076	-0.0221432	0.0299485	0.459678	0.00389529	0.0301004	0.897033	-0.0036261	0.0263388	0.8905
rs6504568	T	C	-0.0513842	0.0109337	2.60651e-06	-0.097563	0.0363684	0.00730449	-0.0227605	0.0209772	0.277918	-0.125702	0.0491295	0.0105097	-0.040647	0.00845218	1.51649e-06	-0.0570592	0.0339688	0.0930058	-0.147135	0.0332688	9.75124e-06	0.00248	0.0299002	0.933897
rs6965580	C	T	-0.00669608	0.011177	0.549111	0.0582014	0.0376938	0.122574	-0.00312136	0.0212207	0.883061	0.0653909	0.0514239	0.203513	-0.0161292	0.00863243	0.0617007	-0.0463327	0.0344792	0.179017	-0.0104944	0.0344894	0.760915	-0.0254025	0.0301667	0.39975
rs7154431	T	A	0.00382251	0.0100972	0.705006	-0.0447086	0.0340582	0.18928	-0.00277551	0.0191873	0.884984	0.0645581	0.0463815	0.163954	0.00647069	0.00779654	0.406571	0.0515718	0.0311766	0.0980889	-0.0270182	0.0312921	0.387907	-0.0385294	0.0273527	0.158949
rs75120545	T	C	-0.0103347	0.023489	0.659951	-0.0088543	0.0793278	0.911127	-0.0506225	0.0445135	0.255438	0.138031	0.107419	0.198801	-0.0253409	0.0181481	0.162612	-0.0677043	0.0726468	0.351354	-0.0690008	0.0733421	0.346803	-0.0136186	0.0630034	0.828866
rs8063842	A	G	0.0504481	0.0129854	0.000102334	-0.0569537	0.0443312	0.198885	0.0445224	0.0249077	0.0738567	0.0943001	0.060638	0.119915	0.0158748	0.0101148	0.116539	-0.0361093	0.0405649	0.373379	0.00612245	0.0406932	0.880406	-0.0319351	0.0356435	0.370275
rs891124	T	C	0.0129518	0.0110936	0.243008	-0.0532845	0.0374745	0.155059	0.00525869	0.0210591	0.802811	0.0171121	0.0509835	0.737142	0.0248532	0.00859735	0.00384264	0.0134068	0.0342438	0.695421	-0.04773	0.0344927	0.166428	-0.0641148	0.0300591	0.0329284
rs896777	T	C	-0.00101603	0.00973093	0.916842	0.00894167	0.0328323	0.785359	-0.00684678	0.0185054	0.71139	-0.0164336	0.0446852	0.713048	-0.00259839	0.00751827	0.729636	-0.0093704	0.0299844	0.754654	0.0101442	0.0301192	0.736266	0.0270185	0.0264291	0.306639
rs9371535	A	G	0.0308382	0.0116134	0.00792136	-0.00229116	0.0390073	0.953162	0.00450263	0.0220061	0.837878	0.0550717	0.0529858	0.298633	0.0123219	0.0089363	0.16794	0.075863	0.0354586	0.0323966	0.0191603	0.0358663	0.593193	-0.020998	0.0314419	0.504238
NSP: number of sexual partners
β = per allele effect on the outcome; SE = standard error; P value = p-value for the genetic association.
EA = effect allele; OA = other allele

## Sheet: Table S6 female AFS SNPs
Table S6. The genetic associations of female AFS on nine mental disorders
SNP	EA	OA	Anxiety disorders			Anorexia			Bipolar affective disorders			Bulimia nervosa			Depression			Disturbance of activity and attention			Post-traumatic stress disorder			Schizophrenia
			β	SE	P value	β	SE	P value	β	SE	P value	β	SE	P value	β	SE	P value	β	SE	P value	β	SE	P value	β	SE	P value
rs10835387	G	C	0.0176392	0.0103322	0.0877829	-0.0028764	0.0348762	0.934269	0.0492549	0.0196805	0.012324	0.046692	0.0476566	0.327205	0.0366684	0.0080078	4.67014e-06	0.0907476	0.0320029	0.00457394	0.0427679	0.0321606	0.183576	0.0471745	0.0281705	0.0940113
rs10922907	A	T	0.0275105	0.0100424	0.00615474	0.0453596	0.033841	0.180124	0.0305485	0.0190502	0.108808	-0.0202056	0.046027	0.660665	0.00899208	0.0077487	0.24586	0.0245101	0.0309081	0.427779	0.0771684	0.0310289	0.0128831	0.0141635	0.0272212	0.602847
rs11240331	C	T	0.000938136	0.0118116	0.936695	-0.046035	0.0398862	0.248435	-0.0038358	0.0224192	0.86415	-0.00117329	0.0543855	0.982788	0.017296	0.00913086	0.0581942	0.0970896	0.0367122	0.00817843	-0.0213957	0.0367222	0.560138	0.0130385	0.0320594	0.68423
rs113367286	C	T	0.0118271	0.0106473	0.266651	0.0372674	0.036015	0.300774	0.0347169	0.0202731	0.086812	0.0824876	0.0491092	0.0930208	0.0166921	0.00821576	0.0421832	0.0297646	0.0328491	0.364882	0.0543688	0.033065	0.100114	-0.0339222	0.0290534	0.242975
rs11678980	G	A	-0.0377861	0.00996053	0.000148491	0.0633449	0.0337379	0.0604422	-0.0360391	0.0190079	0.0579589	0.0210523	0.045899	0.646474	-0.0260278	0.00770283	0.000727528	-0.011448	0.0307689	0.709846	-0.0471883	0.031019	0.128192	0.0353913	0.0271682	0.192686
rs11729080	G	A	-0.00251535	0.0141692	0.859099	-0.0934964	0.0478509	0.0507119	0.0142531	0.0270202	0.597848	0.0125595	0.0653576	0.847612	0.0246113	0.0109281	0.0243148	0.0603674	0.0436136	0.166316	0.0642079	0.0440676	0.145108	-0.00815777	0.0385527	0.832419
rs11770163	G	C	-0.0159959	0.0101168	0.113848	0.0497975	0.034141	0.14468	-0.0248252	0.0192817	0.197921	0.026067	0.0465015	0.575097	-0.00736032	0.00780879	0.345901	-0.0464035	0.0311827	0.13672	-0.0318336	0.0313549	0.30998	0.0226207	0.0274352	0.409647
rs12147463	G	A	-0.0161706	0.0135134	0.231448	-0.010285	0.0456515	0.82175	0.0368672	0.025849	0.153795	-0.0687426	0.0623604	0.270312	-0.0292982	0.0103845	0.00478256	0.0140787	0.0416028	0.735055	-0.038191	0.0421247	0.364609	0.0259395	0.0369656	0.482854
rs12203592	C	T	-0.0629028	0.0289724	0.0299213	-0.078246	0.0984353	0.426673	-0.0352416	0.0551591	0.522884	-0.0295748	0.133886	0.825174	-0.00999227	0.0224579	0.656367	-0.131147	0.08901	0.140645	0.0381085	0.091103	0.675727	-0.0617018	0.0799496	0.440258
rs12204714	C	T	0.0339172	0.0099974	0.000692325	-0.00640433	0.0337821	0.84964	0.0611415	0.0189063	0.00122098	-0.0839928	0.0459373	0.067487	0.0530586	0.00772676	6.56296e-12	0.0614376	0.0308225	0.0462317	0.0737699	0.0310652	0.0175639	0.00445342	0.0271953	0.869922
rs1226414	A	T	-0.0191578	0.00972712	0.0488922	-0.0786726	0.0328157	0.0165116	-0.0228649	0.0184586	0.215453	0.00329268	0.0447336	0.941323	-0.00930436	0.00751451	0.215647	0.0181255	0.0299412	0.544934	0.0540486	0.0301387	0.0729206	0.0487977	0.0263574	0.0641151
rs12653396	T	A	-0.00110828	0.0100197	0.911926	0.0496908	0.0338655	0.142295	-0.0303175	0.0190419	0.111352	0.0387762	0.0461612	0.400899	-0.00983107	0.00774815	0.204502	-0.0322934	0.0308546	0.295269	-0.0161183	0.0310575	0.603773	-0.0100111	0.0271567	0.712395
rs12714702	A	G	-0.00901823	0.0126729	0.476702	-0.00995374	0.0427588	0.815926	-0.0241641	0.024074	0.315503	-0.095476	0.0580541	0.100051	-0.0244212	0.00978801	0.0125951	-0.0358579	0.0390853	0.358919	0.0430635	0.0392219	0.272229	0.0235365	0.0344564	0.494555
rs141655075	C	T	-0.00921013	0.016432	0.575138	0.033645	0.0552716	0.542709	0.00917204	0.0312288	0.768983	0.0540739	0.0752787	0.472562	-0.00101281	0.0126869	0.936372	0.000911043	0.0505901	0.985632	-0.0225974	0.0505353	0.65476	-0.0608601	0.0444836	0.171267
rs148544378	C	T	-0.0860106	0.0764834	0.260773	-0.0927737	0.259305	0.72051	-0.0280299	0.148335	0.850121	0.439942	0.349005	0.207467	0.0568952	0.0594327	0.338413	-0.148729	0.233096	0.523436	-0.331897	0.243009	0.172007	0.040103	0.213649	0.851108
rs198310	A	T	-0.00455196	0.0112911	0.686839	-0.0424197	0.0381428	0.266082	-0.0147601	0.0214537	0.491455	0.0966524	0.0518912	0.0625187	-0.00894384	0.00872697	0.305434	0.012549	0.0347527	0.718029	-0.0275554	0.0351056	0.432497	-0.0208559	0.0303968	0.492636
rs2188151	G	T	0.00745777	0.0103216	0.469961	-0.0306069	0.0348145	0.379325	-0.0441327	0.0196079	0.0244006	0.0261675	0.0475094	0.58178	-0.00715962	0.0079747	0.369297	-0.00899089	0.0316573	0.776406	-0.021734	0.0320288	0.497407	0.0337899	0.0281261	0.229607
rs28406364	C	T	-0.0234043	0.0097787	0.0166932	-0.00523491	0.0330046	0.873975	0.0116952	0.0185972	0.529435	0.0645821	0.0449645	0.150919	-0.0222546	0.00755358	0.0032167	-0.00273498	0.0300638	0.927514	-0.0520506	0.030325	0.0860835	-0.0247849	0.0265561	0.350663
rs2910032	C	T	0.0239752	0.00981971	0.0146248	-0.00271596	0.0331159	0.934636	0.021096	0.0186314	0.257516	-0.00649133	0.0451426	0.885661	0.0363681	0.00757044	1.55561e-06	-0.0350418	0.030291	0.247339	0.0497828	0.0304627	0.102212	0.0376233	0.0266233	0.157605
rs3007104	G	A	-0.0108965	0.0101816	0.284522	-0.0513231	0.0343877	0.135572	0.00358784	0.0194025	0.853295	-0.0563083	0.0467997	0.228909	-0.00807767	0.007864	0.30434	-0.0112838	0.0314202	0.719502	-0.0608747	0.0316565	0.0544829	-0.0149194	0.0276869	0.589982
rs34804222	A	G	0.0176216	0.00982392	0.0728534	0.024238	0.033199	0.46534	-0.0148637	0.0186718	0.426003	0.0238879	0.0452172	0.597297	-0.00816777	0.00759383	0.282115	-0.0456058	0.0303106	0.132423	0.0495969	0.0304753	0.103643	0.0271302	0.0266534	0.308732
rs35508442	C	CA	-0.000358395	0.00977643	0.970757	0.0264691	0.0330448	0.423128	-0.0545049	0.0185959	0.00337863	-0.0459159	0.0450398	0.307989	-0.00637811	0.00755218	0.398369	-0.0740376	0.0301005	0.0139059	-0.0551822	0.0302894	0.068481	-0.0222246	0.026557	0.402669
rs359243	T	C	-0.0256347	0.0101319	0.0114025	-0.0345481	0.0342448	0.313044	-0.0236525	0.0192424	0.219002	-0.0838041	0.046606	0.0721539	-0.0192113	0.00782881	0.0141309	-0.0419154	0.031258	0.179938	-0.0407985	0.0314877	0.195081	-0.00804143	0.0274956	0.769933
rs3896224	A	G	0.00589756	0.00971783	0.54393	0.013236	0.0327994	0.686547	0.0321094	0.0184556	0.0818898	-0.055935	0.0447197	0.21101	0.0249243	0.00750651	0.000899042	0.0564939	0.0299131	0.0589454	0.0465314	0.030163	0.122913	-0.0250291	0.0262607	0.340538
rs57945129	C	T	0.0168655	0.011816	0.15348	-0.0156101	0.0398509	0.695271	0.0151879	0.0224653	0.499001	0.00506017	0.0542091	0.925629	0.0168173	0.00913058	0.0654953	0.0399567	0.0364176	0.272563	-0.000379092	0.0365778	0.991731	0.0357231	0.0318823	0.262515
rs61960829	G	A	-0.0135455	0.0308641	0.660751	0.25423	0.104702	0.0151768	-0.0321095	0.0583437	0.582079	0.0562635	0.141553	0.691017	-0.00829231	0.0238724	0.728321	-0.11499	0.0944854	0.223599	-0.126665	0.0966725	0.19011	-0.074693	0.0844838	0.376637
rs62180269	T	C	-0.0147437	0.0134494	0.272975	-0.0489808	0.0453809	0.280443	-0.00629738	0.0256287	0.805902	-0.0357921	0.0619161	0.563215	-0.0108536	0.0103852	0.295978	0.0265826	0.041279	0.519593	0.00297714	0.0416124	0.942964	0.0184886	0.0364987	0.612467
rs6719762	T	C	-0.0237752	0.00997729	0.0171755	-0.00990622	0.0336588	0.768518	-0.0674129	0.0190102	0.000390904	-0.0298498	0.0457702	0.514293	-0.0286564	0.00771756	0.000204701	-0.0367409	0.0306655	0.23087	-0.0295522	0.0309015	0.338903	-0.0239657	0.0271378	0.377176
rs67723420	T	A	0.0268578	0.0102874	0.00903462	-0.0161608	0.0346172	0.640612	-0.00118981	0.0195085	0.951368	-0.0353135	0.0472021	0.454379	0.0187441	0.00792849	0.0180713	-0.0469561	0.0316372	0.137755	-0.0323971	0.0317383	0.30737	-0.00200446	0.0278237	0.942569
rs7079070	G	A	-0.0210008	0.0103524	0.0425001	-0.00228509	0.0349568	0.94788	-0.025346	0.0197009	0.198254	0.0188586	0.0475878	0.69189	-0.0117268	0.00800172	0.142776	-0.0208182	0.0318258	0.513028	0.0132862	0.0321998	0.679886	-0.00526474	0.0281644	0.851716
rs7236339	G	A	-0.00716925	0.0112474	0.523854	-0.0429615	0.0378495	0.25635	0.00810409	0.0213243	0.703915	0.0352417	0.0515904	0.494541	-0.0117762	0.00868857	0.1753	-0.0126627	0.034642	0.714717	-0.0608261	0.034743	0.0799908	0.021009	0.0302978	0.488049
rs7575189	G	A	0.0236663	0.00987856	0.0165875	-0.0136552	0.0333413	0.682131	-0.00478511	0.0187424	0.798484	-0.0993667	0.04553	0.029077	0.0259509	0.00762103	0.000661241	0.0129375	0.0303772	0.670185	0.0498845	0.0305837	0.102873	0.0198669	0.0268064	0.458618
rs76513770	T	C	-0.0329446	0.0130438	0.0115473	-0.00779089	0.0439293	0.859233	-0.0160227	0.024797	0.51818	0.208072	0.0619874	0.000788824	-0.000501608	0.0100692	0.960269	0.0122094	0.0402901	0.761861	-0.0605813	0.0404692	0.134401	0.0324434	0.0353485	0.358715
rs7783012	G	A	-0.00272783	0.00980604	0.780876	-0.084655	0.0330602	0.0104482	-0.00936449	0.0186615	0.615802	0.11823	0.0444182	0.00777338	-0.00783432	0.00756965	0.300685	-0.0562027	0.0301612	0.0624051	-0.000230162	0.0304721	0.993973	0.0354148	0.0267368	0.185313
rs7785195	G	A	0.00810891	0.0105845	0.443612	0.050975	0.035769	0.154123	-0.0006423	0.0201036	0.974512	0.0389805	0.0487644	0.424079	-0.00817178	0.00816778	0.317074	-0.0552045	0.0326942	0.0913146	0.0291188	0.0329013	0.376139	0.00529892	0.0287729	0.853885
rs809955	G	A	0.0122038	0.0101519	0.229315	0.0374526	0.0342513	0.274189	0.0248945	0.0192715	0.196434	0.0451577	0.0467422	0.333993	0.0277782	0.0078544	0.000405247	0.00419564	0.0313042	0.89338	0.0730936	0.0315006	0.0203198	-0.0345799	0.0274295	0.207422
rs9789483	A	G	0.0190203	0.0099348	0.0555546	0.00929578	0.0334956	0.781379	-0.0286028	0.0188968	0.130119	0.0428036	0.0456057	0.347958	0.0156602	0.00767744	0.0413733	0.0220018	0.0306094	0.472269	0.00123788	0.0308075	0.967949	0.0207031	0.0269279	0.441993
AFS: age at first sex
β = per allele effect on the outcome; SE = standard error; P value = p-value for the genetic association.
EA = effect allele; OA = other allele

## Sheet: Table S7 male AFS SNPs
Table S7. The genetic associations of male AFS on nine mental disorders
SNP	EA	OA	Anxiety disorders			Anorexia			Bipolar affective disorders			Bulimia nervosa			Depression			Disturbance of activity and attention			Post-traumatic stress disorder			Schizophrenia
			β	SE	P value	β	SE	P value	β	SE	P value	β	SE	P value	β	SE	P value	β	SE	P value	β	SE	P value	β	SE	P value
rs10922907	A	T	0.0275105	0.0100424	0.00615474	0.0453596	0.033841	0.180124	0.0305485	0.0190502	0.108808	-0.0202056	0.046027	0.660665	0.00899208	0.0077487	0.24586	0.0245101	0.0309081	0.427779	0.0771684	0.0310289	0.0128831	0.0141635	0.0272212	0.602847
rs113367286	C	T	0.0118271	0.0106473	0.266651	0.0372674	0.036015	0.300774	0.0347169	0.0202731	0.086812	0.0824876	0.0491092	0.0930208	0.0166921	0.00821576	0.0421832	0.0297646	0.0328491	0.364882	0.0543688	0.033065	0.100114	-0.0339222	0.0290534	0.242975
rs11729080	G	A	-0.00251535	0.0141692	0.859099	-0.0934964	0.0478509	0.0507119	0.0142531	0.0270202	0.597848	0.0125595	0.0653576	0.847612	0.0246113	0.0109281	0.0243148	0.0603674	0.0436136	0.166316	0.0642079	0.0440676	0.145108	-0.00815777	0.0385527	0.832419
rs11767283	A	G	-0.00270121	0.0108547	0.803476	0.0317033	0.036655	0.387089	0.0125149	0.0206264	0.544024	-0.023118	0.0498766	0.643003	0.00349252	0.00839039	0.677225	-0.0370478	0.0333646	0.266829	-0.0260489	0.0335927	0.438084	-0.0326094	0.029394	0.267261
rs11772444	G	A	-0.0216911	0.01366	0.112303	-0.0654129	0.0460916	0.155843	0.0398378	0.0259988	0.12545	-0.0344216	0.0626443	0.582679	-0.0208161	0.0105476	0.048434	-0.0246944	0.0418944	0.555564	0.0496514	0.0425376	0.243116	-0.0240658	0.0373343	0.519184
rs11866420	C	G	0.00362019	0.0107731	0.736841	0.0151466	0.0363577	0.676971	-0.0189534	0.0204936	0.355045	-0.0801546	0.0494689	0.105167	-0.0103002	0.00832526	0.216004	0.00150365	0.0332604	0.963941	-0.0275731	0.0334646	0.409969	-0.00229967	0.0292608	0.937357
rs12204714	C	T	0.0339172	0.0099974	0.000692325	-0.00640433	0.0337821	0.84964	0.0611415	0.0189063	0.00122098	-0.0839928	0.0459373	0.067487	0.0530586	0.00772676	6.56296e-12	0.0614376	0.0308225	0.0462317	0.0737699	0.0310652	0.0175639	0.00445342	0.0271953	0.869922
rs12463727	G	A	0.00746818	0.00974082	0.443267	0.0200159	0.0328622	0.542468	0.0132721	0.01852	0.4736	-0.0140596	0.0449296	0.754336	0.0107987	0.00752042	0.151026	0.0402216	0.0299556	0.179367	0.0168485	0.030203	0.576951	-0.0177502	0.0264203	0.501686
rs12523398	T	A	-0.00294684	0.0143316	0.837089	0.0202966	0.0484467	0.675255	0.0146356	0.027234	0.59099	-0.0250117	0.0660497	0.704925	-0.00762663	0.0110755	0.491073	0.0911482	0.0443574	0.0398924	0.128136	0.04551	0.00486911	-0.0945552	0.0388718	0.0149955
rs12653396	T	A	-0.00110828	0.0100197	0.911926	0.0496908	0.0338655	0.142295	-0.0303175	0.0190419	0.111352	0.0387762	0.0461612	0.400899	-0.00983107	0.00774815	0.204502	-0.0322934	0.0308546	0.295269	-0.0161183	0.0310575	0.603773	-0.0100111	0.0271567	0.712395
rs12714702	A	G	-0.00901823	0.0126729	0.476702	-0.00995374	0.0427588	0.815926	-0.0241641	0.024074	0.315503	-0.095476	0.0580541	0.100051	-0.0244212	0.00978801	0.0125951	-0.0358579	0.0390853	0.358919	0.0430635	0.0392219	0.272229	0.0235365	0.0344564	0.494555
rs1298310	G	T	-0.0150574	0.0102069	0.140153	-0.0700889	0.0344618	0.0419701	-0.00953714	0.0194066	0.623118	-0.0345113	0.0468823	0.461654	-0.0223442	0.00786928	0.0045195	-0.0632382	0.0314251	0.0441835	-0.0215092	0.0316951	0.497373	-0.0435317	0.0277281	0.116426
rs13307225	G	A	0.013953	0.0219278	0.524569	-0.0456615	0.0741519	0.538038	0.0379795	0.0416677	0.362039	-0.0105452	0.100379	0.916334	0.0105392	0.0169526	0.534146	0.043711	0.067305	0.51605	0.0738371	0.0684394	0.280646	0.0122519	0.0596659	0.837305
rs1368546	T	C	-0.00244144	0.00979871	0.803238	-0.0222779	0.0331077	0.501016	0.0377346	0.018651	0.0430537	-0.0253769	0.0451001	0.573654	-0.00806389	0.00757009	0.286772	-0.0143388	0.0301986	0.634917	0.0157535	0.0304472	0.604876	-0.00520788	0.026564	0.844571
rs1392816	C	T	-0.00684643	0.0102156	0.502733	0.00580959	0.0345056	0.866295	-0.0213441	0.0193944	0.271103	-0.000982236	0.0470901	0.983358	-0.00729051	0.00789955	0.356058	0.00297303	0.0313637	0.92448	-0.00159654	0.0316637	0.959786	0.0242004	0.0277688	0.383483
rs141547796	G	A	0.0220909	0.0133264	0.0973823	-0.0626798	0.0447766	0.161563	0.0698039	0.0255355	0.00626455	0.0521445	0.0611866	0.394091	0.0169115	0.0102763	0.0998275	0.0702374	0.0410892	0.0873796	0.0218324	0.0408176	0.592734	-0.0538754	0.036036	0.134903
rs1991651	C	G	0.0119217	0.00980161	0.223871	0.0113977	0.0330699	0.730353	0.0325321	0.0186462	0.0810364	0.0130234	0.0451218	0.772866	-0.00436995	0.00756548	0.563522	0.0262471	0.0301789	0.384455	0.0386911	0.030383	0.20286	0.0069817	0.0266167	0.793085
rs2188151	G	T	0.00745777	0.0103216	0.469961	-0.0306069	0.0348145	0.379325	-0.0441327	0.0196079	0.0244006	0.0261675	0.0475094	0.58178	-0.00715962	0.0079747	0.369297	-0.00899089	0.0316573	0.776406	-0.021734	0.0320288	0.497407	0.0337899	0.0281261	0.229607
rs2274568	G	A	-0.00545355	0.00996392	0.584152	-0.0204217	0.0336445	0.543861	-0.0207029	0.0189692	0.275098	-0.0575031	0.0458444	0.20973	0.00259999	0.00769576	0.735479	0.0264678	0.0306538	0.387894	-0.0167862	0.030936	0.587399	0.0313087	0.02709	0.247791
rs2612029	T	C	-0.0127936	0.0158556	0.419735	-0.0839112	0.0534483	0.116427	-0.0458243	0.0301607	0.128677	0.165842	0.0725138	0.0221932	-0.00166277	0.0122457	0.891992	-0.0198306	0.0488629	0.684859	0.111597	0.0491527	0.023183	-0.0305447	0.0432957	0.480505
rs341521	G	A	-0.0110913	0.0111664	0.320576	0.0518903	0.0377123	0.168837	-0.0261098	0.0211767	0.217595	-0.0326143	0.0514429	0.526088	-0.00779723	0.00862663	0.366072	0.018316	0.0345224	0.595728	-0.0160969	0.0347303	0.643018	0.0257948	0.0302791	0.394269
rs35508442	C	CA	-0.000358395	0.00977643	0.970757	0.0264691	0.0330448	0.423128	-0.0545049	0.0185959	0.00337863	-0.0459159	0.0450398	0.307989	-0.00637811	0.00755218	0.398369	-0.0740376	0.0301005	0.0139059	-0.0551822	0.0302894	0.068481	-0.0222246	0.026557	0.402669
rs35851551	A	G	0.0058574	0.0206024	0.776176	0.0104318	0.0691826	0.880145	-0.0571062	0.0392118	0.145295	0.0854763	0.0940565	0.363468	-0.0142112	0.0159392	0.372616	-0.15871	0.0602827	0.00846935	0.0541272	0.0634162	0.393369	0.0457527	0.0560674	0.414482
rs35918434	T	C	-0.0214059	0.0107207	0.0458585	0.0086083	0.0361592	0.811829	-0.00492631	0.0203941	0.809125	-0.0654058	0.0492465	0.184135	-0.0163018	0.00827549	0.0488506	-0.00954932	0.0330321	0.772512	-0.00426968	0.0331382	0.89748	0.0556461	0.0290596	0.055506
rs359243	T	C	-0.0256347	0.0101319	0.0114025	-0.0345481	0.0342448	0.313044	-0.0236525	0.0192424	0.219002	-0.0838041	0.046606	0.0721539	-0.0192113	0.00782881	0.0141309	-0.0419154	0.031258	0.179938	-0.0407985	0.0314877	0.195081	-0.00804143	0.0274956	0.769933
rs3896224	A	G	0.00589756	0.00971783	0.54393	0.013236	0.0327994	0.686547	0.0321094	0.0184556	0.0818898	-0.055935	0.0447197	0.21101	0.0249243	0.00750651	0.000899042	0.0564939	0.0299131	0.0589454	0.0465314	0.030163	0.122913	-0.0250291	0.0262607	0.340538
rs4702	G	A	0.0385856	0.00976267	7.73856e-05	0.0300615	0.0329613	0.361757	0.0185747	0.0185799	0.317447	0.0624024	0.0450116	0.165636	0.0216714	0.00754503	0.0040753	0.00669233	0.0301108	0.824114	0.0830308	0.0300707	0.00575917	0.0330681	0.0265244	0.212507
rs561029885	A	AT	-0.0114655	0.0126623	0.365208	0.0432549	0.0427721	0.311878	-0.0130789	0.0240845	0.587101	0.0471608	0.0585072	0.420204	-0.0200629	0.00978991	0.0404278	-0.076229	0.0389286	0.05021	0.00318189	0.0391011	0.935143	0.000172455	0.0340213	0.995956
rs590414	A	T	0.0247332	0.00971978	0.0109396	0.00352879	0.0328094	0.914349	0.023636	0.0185259	0.202014	-0.00447582	0.0447421	0.920316	0.0159206	0.00751235	0.034069	0.0784627	0.0297625	0.00838185	-0.00674332	0.0301778	0.823183	0.0369304	0.0264583	0.162775
rs61856978	T	C	-0.0148511	0.0105479	0.159141	0.0025543	0.0355998	0.9428	0.0183242	0.020024	0.360133	0.0190933	0.0485015	0.69383	-0.0038343	0.00814759	0.637923	0.00393456	0.0325073	0.903662	-0.0298717	0.0327294	0.361408	-0.0178859	0.0284436	0.529468
rs62180269	T	C	-0.0147437	0.0134494	0.272975	-0.0489808	0.0453809	0.280443	-0.00629738	0.0256287	0.805902	-0.0357921	0.0619161	0.563215	-0.0108536	0.0103852	0.295978	0.0265826	0.041279	0.519593	0.00297714	0.0416124	0.942964	0.0184886	0.0364987	0.612467
rs6719762	T	C	-0.0237752	0.00997729	0.0171755	-0.00990622	0.0336588	0.768518	-0.0674129	0.0190102	0.000390904	-0.0298498	0.0457702	0.514293	-0.0286564	0.00771756	0.000204701	-0.0367409	0.0306655	0.23087	-0.0295522	0.0309015	0.338903	-0.0239657	0.0271378	0.377176
rs6797231	G	C	0.0159238	0.0107911	0.14004	-0.0162679	0.0364972	0.655792	-2.4134e-05	0.020479	0.99906	-0.077455	0.0496199	0.118532	0.00805038	0.00833973	0.334392	0.0472092	0.0332367	0.155493	0.0370132	0.0335108	0.269369	-0.021028	0.029306	0.473046
rs6966898	C	T	-0.0222757	0.0104482	0.0330058	-0.0527661	0.0352953	0.134917	-0.0214122	0.0198778	0.281394	-0.000613266	0.0481391	0.989836	-0.00394281	0.00807711	0.625446	-0.0586836	0.0321902	0.0682983	-0.035899	0.0324288	0.26829	-0.011571	0.0283294	0.682949
rs702	A	T	0.0133233	0.0175314	0.447272	-0.0497772	0.0593795	0.401869	-0.0263702	0.0334588	0.430616	0.0947927	0.0806474	0.239836	0.00691713	0.0135457	0.609596	0.0201352	0.0538511	0.708474	-0.0644447	0.0545554	0.237495	0.0125994	0.0479818	0.79287
rs7188873	A	G	0.0226123	0.0100408	0.0243192	0.020516	0.0338542	0.544509	-0.00949055	0.0190727	0.618767	-0.00501531	0.0460966	0.913361	0.00638374	0.0077595	0.410679	-0.0110872	0.0309597	0.720255	0.00240473	0.0311933	0.938551	0.0318059	0.0272019	0.242302
rs7236339	G	A	-0.00716925	0.0112474	0.523854	-0.0429615	0.0378495	0.25635	0.00810409	0.0213243	0.703915	0.0352417	0.0515904	0.494541	-0.0117762	0.00868857	0.1753	-0.0126627	0.034642	0.714717	-0.0608261	0.034743	0.0799908	0.021009	0.0302978	0.488049
rs72990858	G	A	-0.0155531	0.0179808	0.387047	-0.0496007	0.060761	0.414314	0.0295374	0.0341675	0.387319	-0.121846	0.082614	0.140245	0.0017357	0.0138645	0.900373	0.0877924	0.0550378	0.110684	0.0751438	0.0559776	0.179469	0.0104996	0.048862	0.829858
rs76513770	T	C	-0.0329446	0.0130438	0.0115473	-0.00779089	0.0439293	0.859233	-0.0160227	0.024797	0.51818	0.208072	0.0619874	0.000788824	-0.000501608	0.0100692	0.960269	0.0122094	0.0402901	0.761861	-0.0605813	0.0404692	0.134401	0.0324434	0.0353485	0.358715
rs7783012	G	A	-0.00272783	0.00980604	0.780876	-0.084655	0.0330602	0.0104482	-0.00936449	0.0186615	0.615802	0.11823	0.0444182	0.00777338	-0.00783432	0.00756965	0.300685	-0.0562027	0.0301612	0.0624051	-0.000230162	0.0304721	0.993973	0.0354148	0.0267368	0.185313
rs794375	T	C	0.0133778	0.00977393	0.171087	-0.0457155	0.0330052	0.166022	0.0284025	0.0186041	0.126841	0.0319691	0.0449357	0.476811	0.0104456	0.00755096	0.166558	-0.0538003	0.0300892	0.0737717	-0.00885257	0.0302863	0.770061	-0.018161	0.0264643	0.492559
rs7955865	A	T	0.0179199	0.0103314	0.0828285	-0.00345971	0.0348903	0.921012	0.00381019	0.0196026	0.845885	0.103901	0.0474396	0.0285108	0.0160993	0.00797461	0.0435061	-0.0156568	0.0317833	0.622287	-0.00484716	0.0321724	0.880242	-0.00311349	0.0278896	0.911112
rs803679	G	A	-0.0257542	0.0117021	0.0277492	-0.0246403	0.0395213	0.532976	0.031037	0.0222442	0.16293	0.0663675	0.0538972	0.218184	0.00204366	0.00903851	0.82112	0.0442194	0.0360768	0.220311	-0.0156627	0.0363394	0.66646	-0.0513264	0.0317104	0.105534
rs9809849	G	A	-0.00550851	0.0101596	0.587684	-0.0974035	0.0337656	0.00391787	-0.0146931	0.0193252	0.447069	-0.069045	0.0465924	0.138368	0.00649167	0.00784729	0.408096	0.0358722	0.0311797	0.249939	-0.0466685	0.0314853	0.138279	0.0245757	0.0276466	0.374043
AFS: age at first sex
β = per allele effect on the outcome; SE = standard error; P value = p-value for the genetic association.
EA = effect allele; OA = other allele

## Sheet: Table S8 female NSP SNPs
Table S8. The genetic associations of female NSP on nine mental disorders
SNP	EA	OA	Anxiety disorders			Anorexia			Bipolar affective disorders			Bulimia nervosa			Depression			Disturbance of activity and attention			Post-traumatic stress disorder			Schizophrenia
			β	SE	P value	β	SE	P value	β	SE	P value	β	SE	P value	β	SE	P value	β	SE	P value	β	SE	P value	β	SE	P value
rs1025128	C	G	0.0278384	0.0104891	0.00795353	0.0203016	0.0353417	0.565672	0.0776997	0.0200216	0.000104114	0.0326051	0.0481507	0.498312	0.0263528	0.00809826	0.00113739	0.0701012	0.0322236	0.0295958	0.0266488	0.032479	0.411935	0.0243398	0.028527	0.393536
rs10513312	C	T	-0.0108399	0.0130527	0.406273	-0.021203	0.0440367	0.630172	-0.0296672	0.024871	0.232931	-0.0723386	0.0601301	0.228963	-0.00824676	0.0100852	0.413521	-0.0328687	0.0402584	0.414247	-0.0119814	0.040537	0.767559	0.0457362	0.0353601	0.195858
rs2163971	C	T	0.000623158	0.0101554	0.951071	0.0266365	0.0342898	0.437274	0.00532009	0.019313	0.782957	-0.00796615	0.0468213	0.864901	0.00236589	0.00784712	0.763034	-0.00905012	0.031269	0.772254	0.00636734	0.0315586	0.840102	-0.0526306	0.0275868	0.0564144
rs2647244	A	G	-0.0117216	0.00972269	0.227974	-0.0103826	0.0327724	0.751388	-0.0230327	0.0185004	0.213137	-0.0178639	0.0444904	0.688036	-0.00799314	0.00751515	0.287508	-0.029832	0.0299395	0.319051	-0.00877837	0.0301155	0.770676	0.0108056	0.0264037	0.682358
rs439945	C	A	0.00119462	0.0154572	0.938396	-0.00321422	0.0523105	0.951005	-0.0336794	0.0295066	0.253695	-0.0205607	0.0710971	0.772435	-0.020486	0.0119597	0.0867281	-0.0426452	0.0475965	0.370268	-0.0400982	0.0481532	0.405002	0.0794924	0.0425959	0.062014
rs62140008	T	A	0.0050318	0.00996179	0.613482	-0.0192195	0.0336312	0.567675	-0.0213679	0.0189318	0.259034	0.0836904	0.045774	0.0674979	0.011763	0.00769804	0.1265	-0.00922734	0.0306838	0.763625	0.0133621	0.030861	0.665031	0.0131081	0.026938	0.62654
rs62474713	A	G	-0.0201627	0.00980677	0.0397823	-0.00735514	0.0330809	0.824051	-0.0295428	0.0186324	0.11284	-0.0471917	0.045155	0.295975	-0.0239434	0.00758204	0.0015891	-0.00458474	0.0301577	0.879167	0.0173504	0.0304013	0.568194	-0.0208246	0.0265616	0.433035
rs698050	T	A	0.00788067	0.00972616	0.417794	-0.027835	0.0327905	0.395952	0.00708666	0.0184906	0.70153	0.0598093	0.0447467	0.181347	0.00911345	0.00751006	0.224939	0.0374665	0.0299755	0.211335	-0.025843	0.030135	0.391128	-0.0044057	0.026388	0.867403
rs72830492	A	C	0.0025723	0.0323428	0.936609	-0.142383	0.109366	0.192955	0.104856	0.0616571	0.0890123	-0.0656511	0.148731	0.658917	0.0296097	0.0250673	0.23752	-0.0143225	0.0993329	0.885353	0.0189063	0.0998902	0.84988	-0.255594	0.0912258	0.00508218
rs740688	T	C	0.00790163	0.00972379	0.416442	0.0153694	0.0328032	0.639403	0.0327799	0.0184857	0.0761868	0.0552407	0.0447114	0.216646	0.00340998	0.00750864	0.649727	0.0333136	0.0299748	0.266401	0.0310528	0.0302241	0.304224	0.0020555	0.026407	0.937956
NSP: number of sexual partners
β = per allele effect on the outcome; SE = standard error; P value = p-value for the genetic association.
EA = effect allele; OA = other allele

## Sheet: Table S9 male SNPs
Table S9. The genetic associations of male NSP on nine mental disorders
SNP	EA	OA	Anxiety disorders			Anorexia			Bipolar affective disorders			Bulimia nervosa			Depression			Disturbance of activity and attention			Post-traumatic stress disorder			Schizophrenia
			β	SE	P value	β	SE	P value	β	SE	P value	β	SE	P value	β	SE	P value	β	SE	P value	β	SE	P value	β	SE	P value
rs11643007	A	C	0.0417929	0.0125628	0.000878759	0.00216635	0.0427475	0.959582	0.0232686	0.0240586	0.333462	0.100799	0.0585054	0.0849063	0.0278576	0.00972015	0.00415748	0.0137579	0.0391296	0.72514	0.0516236	0.0392916	0.188894	-0.0145574	0.0344565	0.672668
rs7503834	A	G	-0.0505477	0.0107459	2.55247e-06	-0.0918719	0.0364556	0.0117319	-0.0276541	0.0205952	0.179354	-0.129904	0.0482616	0.00710968	-0.0407703	0.00830666	9.19412e-07	-0.0633047	0.0333742	0.0578522	-0.137956	0.0327755	2.56366e-05	0.00424704	0.0293064	0.884775
NSP: number of sexual partners
β = per allele effect on the outcome; SE = standard error; P value = p-value for the genetic association.
EA = effect allele; OA = other allele

[truncated: 8 more sheets: Table S10 Drug Target MR, Table S11 Different MR analysis, Table S12 Pleiotropy tests, Table S13 Heterogeneity tests, Table S14 MVMR F-statistic , Table S15 MVMR results, Table S16 Nhanes Logistic, Table S17 UVMR Power]
